# Supplementary material for: A Na+/K+ ATPase Pump Regulates Chondrocyte Differentiation and Bone Length Variation in Mice
Source: Front Cell Dev Biol. 2021 Dec 14;9:708384. doi: 10.3389/fcell.2021.708384 (PMC8712571; doi:10.3389/fcell.2021.708384)
Supplement: Supplementary file 1 [file Table2.xlsx]

## Sheet: HISAT2
Gene Symbol	Gene Name	baseMean	estimate	stderror	statistic	p.value	p.adjusted
ENSMUSG00000036469	Marchf1	591.406	0.663492	0.188175	3.52593	0.000422006	0.0282225
ENSMUSG00000026621	Mtarc1	216.915	0.109595	0.221241	0.495364	0.620343	0.893181
ENSMUSG00000000486	2001-09-01	3214.68	-0.261138	0.163834	-1.59392	0.110955	0.499827
ENSMUSG00000079557	2002-03-01	12955.6	-0.467948	0.177603	-2.6348	0.00841866	0.152083
ENSMUSG00000073481	2002-03-01	5466.96	0.0968136	0.162674	0.595139	0.551751	0.86476
ENSMUSG00000026276	2002-09-01	20735.4	0.217499	0.145059	1.49938	0.133775	0.534472
ENSMUSG00000032656	2003-03-01	1529.3	-0.32118	0.175842	-1.82652	0.067772	0.405533
ENSMUSG00000022456	2003-09-01	186.969	0.491784	0.226043	2.17562	0.0295841	0.280534
ENSMUSG00000039372	2004-03-01	29.6373	-0.360485	0.268259	-1.3438	0.179014	0.596092
ENSMUSG00000020486	2004-09-01	2030.05	-0.177383	0.160389	-1.10596	0.268745	0.691
ENSMUSG00000023307	2005-03-01	9533.26	0.0227401	0.151391	0.150208	0.880601	0.97195
ENSMUSG00000072214	2005-09-01	7438.8	0.111158	0.158451	0.701531	0.482972	0.832688
ENSMUSG00000039100	2006-03-01	8891.15	0.136049	0.153304	0.88745	0.374837	0.770294
ENSMUSG00000050379	2006-09-01	4941.81	0.0150813	0.153525	0.0982333	0.921747	0.983271
ENSMUSG00000026977	2007-03-01	6478.97	0.316532	0.154558	2.04798	0.0405621	0.321342
ENSMUSG00000001833	2007-09-01	15384.9	0.241283	0.164391	1.46774	0.142176	0.546726
ENSMUSG00000025702	2008-03-01	15401.6	-0.3098	0.150423	-2.05953	0.0394435	0.317682
ENSMUSG00000018398	2008-09-01	11821.1	-0.197534	0.144955	-1.36272	0.17297	0.589854
ENSMUSG00000040502	2009-03-01	259.322	-0.0922155	0.199212	-0.462902	0.643435	0.902686
ENSMUSG00000059248	2009-09-01	12855.9	0.0224236	0.166718	0.1345	0.893007	0.974717
ENSMUSG00000019917	2010-09-01	1509.34	0.550516	0.165165	3.33313	0.000858738	0.0429436
ENSMUSG00000058013	2011-09-01	11416.9	0.149313	0.140545	1.06238	0.288063	0.708588
ENSMUSG00000037072	2015-09-01	42759.6	0.197397	0.1563	1.26294	0.206612	0.625493
ENSMUSG00000021252	0610007P14Rik	2189.17	0.0315067	0.149405	0.210882	0.83298	0.960231
ENSMUSG00000007777	0610009B22Rik	991.915	0.0991661	0.175963	0.563561	0.573053	0.873978
ENSMUSG00000086714	0610009E02Rik	39.5178	-0.0344795	0.267622	-0.128836	0.897487	0.975986
ENSMUSG00000043644	0610009L18Rik	140.113	0.111396	0.248086	0.44902	0.653417	0.906629
ENSMUSG00000024442	0610009O20Rik	3380.78	-0.180685	0.156157	-1.15707	0.247243	0.670821
ENSMUSG00000042208	0610010F05Rik	2488.55	0.134298	0.152046	0.883276	0.377087	0.771392
ENSMUSG00000020831	0610010K14Rik	136.008	-0.218557	0.221871	-0.985067	0.324591	0.736372
ENSMUSG00000025731	0610011F06Rik	669.122	-0.506786	0.205011	-2.47199	0.0134362	0.189537
ENSMUSG00000058706	0610030E20Rik	4970.73	0.097138	0.147741	0.657488	0.510867	0.846517
ENSMUSG00000028608	0610037L13Rik	3571.69	0.00258913	0.16028	0.0161538	0.987112	0.997594
ENSMUSG00000097882	0610038B21Rik	98.833	-0.176655	0.24908	-0.709231	0.478181	0.829894
ENSMUSG00000089889	0610040B10Rik	146.048	-0.291742	0.221451	-1.31741	0.1877	0.606164
ENSMUSG00000060512	0610040J01Rik	118.506	-0.44677	0.246907	-1.80946	0.0703793	0.412445
ENSMUSG00000087361	0610043K17Rik	24.536	-0.0109395	0.268855	-0.040689	0.967544	0.993835
ENSMUSG00000097863	1010001B22Rik	21.8416	0.0061544	0.268072	0.022958	0.981684	0.997329
ENSMUSG00000019689	1110001J03Rik	456.815	-0.0522679	0.180207	-0.290044	0.771782	0.944981
ENSMUSG00000090066	1110002E22Rik	89.3408	0.37306	0.258294	1.44433	0.148647	0.556571
ENSMUSG00000097134	1110002J07Rik	25.7713	0.138886	0.264159	0.525767	0.59905	0.884297
ENSMUSG00000071456	1110002L01Rik	257.833	0.256621	0.193872	1.32366	0.185616	0.603563
ENSMUSG00000106291	1110003F10Rik	21.9763	-0.21222	0.249425	-0.850839	0.394859	0.783417
ENSMUSG00000022972	1110004E09Rik	1220.09	0.219439	0.15982	1.37304	0.169739	0.585574
ENSMUSG00000030663	1110004F10Rik	7932.97	0.0460006	0.14614	0.31477	0.752936	0.94094
ENSMUSG00000107121	1110006O24Rik	86.5385	0.0378999	0.250133	0.151519	0.879566	0.971626
ENSMUSG00000037960	1110007C09Rik	813.812	0.257588	0.212063	1.21468	0.224488	0.646443
ENSMUSG00000027637	1110008F13Rik	1467.77	0.111773	0.189975	0.588359	0.556291	0.867128
ENSMUSG00000021023	1110008L16Rik	1038.44	0.109466	0.1615	0.677808	0.497893	0.839185
ENSMUSG00000039195	1110008P14Rik	1806.65	-0.0279195	0.191995	-0.145418	0.884381	0.972814
ENSMUSG00000045237	1110012L19Rik	1045.61	-0.04113	0.173636	-0.236875	0.812753	0.956036
ENSMUSG00000085151	1110018N20Rik	21.336	0.0121474	0.265181	0.0458082	0.963463	0.993122
ENSMUSG00000097616	1110019D14Rik	220.125	-0.0945734	0.211424	-0.447317	0.654646	0.906716
ENSMUSG00000097047	1110020A21Rik	96.3116	-0.42954	0.248096	-1.73134	0.0833907	0.440421
ENSMUSG00000103520	1110025M09Rik	181.113	-0.235094	0.206716	-1.13728	0.255421	0.679019
ENSMUSG00000085972	1110028F11Rik	59.8619	-0.320391	0.264939	-1.2093	0.226546	0.649107
ENSMUSG00000037971	1110032A03Rik	849.131	-0.0013656	0.157703	-0.00865932	0.993091	0.998848
ENSMUSG00000046999	1110032F04Rik	30.1439	-0.109309	0.267364	-0.408837	0.682659	0.915853
ENSMUSG00000044991	1110034G24Rik	802.385	0.0598018	0.152952	0.390984	0.695809	0.920457
ENSMUSG00000099098	1110035H17Rik	20.7136	-0.225574	0.262978	-0.857769	0.39102	0.780913
ENSMUSG00000040720	1110037F02Rik	9095.2	0.175785	0.175342	1.00253	0.316087	0.729491
ENSMUSG00000092203	1110038B12Rik	2897.94	-0.00262266	0.169419	-0.0154803	0.987649	0.997594
ENSMUSG00000063236	1110038F14Rik	1108.62	0.104071	0.183415	0.567406	0.570438	0.872955
ENSMUSG00000085457	1110046J04Rik	150.486	0.0820524	0.207231	0.395947	0.692144	0.919111
ENSMUSG00000040591	1110051M20Rik	1717.93	0.110229	0.148433	0.742617	0.457713	0.819086
ENSMUSG00000035171	1110059E24Rik	3015.39	0.243516	0.169449	1.4371	0.15069	0.559152
ENSMUSG00000032551	1110059G10Rik	1609.98	0.0943553	0.199146	0.473799	0.635643	0.899552
ENSMUSG00000078570	1110065P20Rik	328.825	-0.0167639	0.242823	-0.0690373	0.94496	0.988745
ENSMUSG00000098318	1190002F15Rik	1747.12	-0.419881	0.186074	-2.25653	0.0240376	0.252154
ENSMUSG00000045414	1190002N15Rik	8436.17	0.283844	0.173537	1.63564	0.101915	0.481221
ENSMUSG00000043687	1190005I06Rik	28.5319	0.511719	0.269362	1.89974	0.057467	0.37882
ENSMUSG00000063320	1190007I07Rik	106.225	0.0017726	0.244641	0.0072457	0.994219	0.998946
ENSMUSG00000020783	1200014J11Rik	5227.15	-0.0929184	0.136047	-0.682988	0.494615	0.838413
ENSMUSG00000097290	1300002E11Rik	965.948	-0.0805885	0.161633	-0.498588	0.61807	0.892163
ENSMUSG00000033688	1300017J02Rik	1426.21	-0.53028	0.186673	-2.84068	0.0045017	0.111987
ENSMUSG00000096221	1500002C15Rik	180.672	0.0649374	0.213506	0.304148	0.761015	0.942584
ENSMUSG00000098912	1500004A13Rik	211.583	-0.538682	0.25043	-2.15103	0.0314742	0.288085
ENSMUSG00000087651	1500009L16Rik	269.25	0.138973	0.194907	0.713023	0.475831	0.828392
ENSMUSG00000072694	1500011B03Rik	1047.84	-0.287063	0.17298	-1.65951	0.0970122	0.472256
ENSMUSG00000051319	1500011K16Rik	564.793	0.0616121	0.199362	0.309046	0.757287	0.942289
ENSMUSG00000074578	1500012F01Rik	3978.33	0.0298511	0.175759	0.169842	0.865135	0.967492
ENSMUSG00000098702	1500015A07Rik	313.03	-0.0514043	0.189129	-0.271795	0.785779	0.949497
ENSMUSG00000026051	1500015O10Rik	10559.2	0.386514	0.156288	2.47308	0.0133953	0.189318
ENSMUSG00000024118	1600002H07Rik	1369.23	-0.277521	0.157218	-1.7652	0.07753	0.428107
ENSMUSG00000035595	1600002K03Rik	799.413	0.13465	0.202772	0.664043	0.506663	0.843649
ENSMUSG00000101585	1600010M07Rik	35.2529	-0.957641	0.268185	-3.57083	0.000355854	0.0252278
ENSMUSG00000050088	1600012H06Rik	3849.29	0.197261	0.1552	1.27101	0.203725	0.622497
ENSMUSG00000054676	1600014C10Rik	1634.27	0.345591	0.167604	2.06194	0.039213	0.316748
ENSMUSG00000097048	1600020E01Rik	971.724	-0.317359	0.171626	-1.84912	0.0644398	0.396659
ENSMUSG00000104986	1600023N17Rik	26.4936	-0.263179	0.267873	-0.982475	0.325866	0.737066
ENSMUSG00000057818	1600029O15Rik	28.2366	-0.229883	0.269366	-0.853421	0.393426	0.78201
ENSMUSG00000085984	1700001G11Rik	26.1912	-0.200432	0.26452	-0.757718	0.44862	0.813854
ENSMUSG00000103746	1700001G17Rik	22.9191	0.099655	0.269422	0.369884	0.711469	0.925393
ENSMUSG00000101963	1700001J11Rik	107.484	-0.227264	0.228006	-0.996744	0.318889	0.730904
ENSMUSG00000075511	1700001L05Rik	400.117	-0.194893	0.217931	-0.89429	0.371167	0.76763
ENSMUSG00000021534	1700001L19Rik	23.8003	-0.334451	0.269519	-1.24092	0.214637	0.63518
ENSMUSG00000044320	1700001O22Rik	45.9087	-0.132742	0.265968	-0.499089	0.617717	0.892032
ENSMUSG00000030030	1700003E16Rik	23.771	-0.0826665	0.267477	-0.30906	0.757276	0.942289
ENSMUSG00000038523	1700003F12Rik	34.897	-0.0862459	0.268311	-0.32144	0.747877	0.939273
ENSMUSG00000034764	1700006J14Rik	65.1094	0.324747	0.26935	1.20567	0.227944	0.650335
ENSMUSG00000086330	1700007J10Rik	31.5807	0.153028	0.269519	0.567783	0.570182	0.872736
ENSMUSG00000097318	1700007L15Rik	221.709	-0.220242	0.211749	-1.04011	0.298288	0.717234
ENSMUSG00000101225	1700008J07Rik	185.193	0.259629	0.22786	1.13942	0.254527	0.678511
ENSMUSG00000067101	1700010H22Rik	165.301	0.0990658	0.216601	0.457365	0.647408	0.903841
ENSMUSG00000023873	1700010I14Rik	201.986	-0.527449	0.210275	-2.50838	0.0121288	0.184018
ENSMUSG00000103545	1700012J22Rik	19.8861	0.0634367	0.267655	0.237009	0.81265	0.956036
ENSMUSG00000032300	1700017B05Rik	2919.82	-0.282217	0.169133	-1.66861	0.0951945	0.468351
ENSMUSG00000037884	1700017G19Rik	73.7813	0.510463	0.246242	2.07301	0.0381712	0.312903
ENSMUSG00000100075	1700018L02Rik	38.1969	-0.382763	0.267197	-1.43251	0.151998	0.560793
ENSMUSG00000043629	1700019D03Rik	157.383	0.225235	0.226106	0.99615	0.319177	0.731062
ENSMUSG00000068299	1700019G17Rik	138.857	0.226168	0.241772	0.935461	0.349551	0.753965
ENSMUSG00000038987	1700019L03Rik	30.4689	0.0913117	0.26941	0.338932	0.734661	0.934546
ENSMUSG00000100937	1700020D05Rik	35.2744	-0.585541	0.269245	-2.17475	0.0296485	0.280595
ENSMUSG00000085438	1700020I14Rik	15999	0.0334999	0.149498	0.224083	0.822693	0.957175
ENSMUSG00000035085	1700020L24Rik	58.2338	-0.023675	0.265105	-0.0893045	0.92884	0.9845
ENSMUSG00000019797	1700021F05Rik	1564.48	-0.0484412	0.179159	-0.270382	0.786867	0.949926
ENSMUSG00000086890	1700021J08Rik	24.3413	-0.26206	0.264381	-0.991221	0.321578	0.732765
ENSMUSG00000035629	1700021K19Rik	3555.22	-0.0185773	0.147128	-0.126266	0.899521	0.976297
ENSMUSG00000097523	1700022N22Rik	30.0647	0.202912	0.268921	0.754543	0.450523	0.813927
ENSMUSG00000089827	1700023H06Rik	154.172	-0.479079	0.246593	-1.94279	0.0520415	0.360104
ENSMUSG00000032666	1700025G04Rik	6590.44	0.30646	0.164508	1.86288	0.0624786	0.392751
ENSMUSG00000011154	1700026D08Rik	216.662	-0.407848	0.21925	-1.86019	0.0628584	0.3933
ENSMUSG00000026809	1700026L06Rik	35.2879	0.317985	0.267827	1.18728	0.235118	0.65806
ENSMUSG00000063838	1700027J19Rik	145.059	-0.141885	0.228052	-0.622159	0.533837	0.857602
ENSMUSG00000099417	1700028B04Rik	92.7	-0.0404286	0.261289	-0.154728	0.877036	0.971506
ENSMUSG00000097321	1700028E10Rik	130.138	-0.429286	0.235853	-1.82014	0.0687375	0.408729
ENSMUSG00000038782	1700028J19Rik	39.4476	-0.0937244	0.269016	-0.348398	0.727542	0.932597
ENSMUSG00000044916	1700029I15Rik	70.0018	-0.30071	0.252997	-1.18859	0.234601	0.657277
ENSMUSG00000071103	1700029J07Rik	145.056	0.121756	0.238012	0.511556	0.608962	0.888224
ENSMUSG00000099759	1700030C10Rik	52.06	-0.0682661	0.268453	-0.254294	0.799268	0.953509
ENSMUSG00000031847	1700030J22Rik	88.1046	0.114465	0.246667	0.464046	0.642615	0.902478
ENSMUSG00000052794	1700030K09Rik	688.99	0.0342773	0.164569	0.208285	0.835006	0.960231
ENSMUSG00000055833	1700034H15Rik	83.0813	-0.254422	0.242479	-1.04925	0.294062	0.714021
ENSMUSG00000097893	1700034P13Rik	54.5433	-0.308806	0.257367	-1.19987	0.230191	0.652582
ENSMUSG00000095956	1700036A12Rik	23.0117	-0.516073	0.269486	-1.91503	0.0554891	0.371662
ENSMUSG00000005983	1700037C18Rik	314.485	0.104956	0.187783	0.558924	0.576213	0.875444
ENSMUSG00000027327	1700037H04Rik	2758.49	-0.238566	0.191129	-1.24819	0.211961	0.631025
ENSMUSG00000019945	1700040L02Rik	70.8895	0.177263	0.241762	0.733213	0.463428	0.821773
ENSMUSG00000054822	1700041G16Rik	29.2052	-0.206011	0.267315	-0.770666	0.440905	0.808995
ENSMUSG00000100147	1700047M11Rik	584.331	0.034465	0.181393	0.190002	0.849307	0.964535
ENSMUSG00000085637	1700048M11Rik	39.6709	0.0954034	0.267801	0.356247	0.721656	0.929778
ENSMUSG00000043773	1700048O20Rik	707.03	-0.00881347	0.191114	-0.0461163	0.963218	0.99299
ENSMUSG00000070709	1700049G17Rik	463.452	0.188254	0.200956	0.936793	0.348865	0.753246
ENSMUSG00000099681	1700052K11Rik	925.002	0.191307	0.184379	1.03758	0.299467	0.718114
ENSMUSG00000070997	1700055D18Rik	54.1503	-0.303219	0.268467	-1.12945	0.258709	0.683667
ENSMUSG00000044854	1700056E22Rik	27.296	-0.297997	0.269512	-1.10569	0.268861	0.691
ENSMUSG00000084792	1700056N10Rik	38.3158	-0.388329	0.263264	-1.47505	0.140198	0.54366
ENSMUSG00000089636	1700058P15Rik	58.1457	-0.171888	0.265862	-0.646529	0.517937	0.850246
ENSMUSG00000084970	1700060J05Rik	25.887	0.00843436	0.266472	0.0316519	0.97475	0.996377
ENSMUSG00000024209	1700061G19Rik	20.6961	0.220994	0.266719	0.828563	0.407351	0.78981
ENSMUSG00000040657	1700063H04Rik	28.9677	0.0738068	0.268593	0.274791	0.783477	0.949028
ENSMUSG00000073598	1700066B19Rik	47.6384	0.140617	0.261184	0.538383	0.590313	0.881162
ENSMUSG00000038323	1700066M21Rik	3413.1	0.795957	0.180084	4.41993	9.87306e-06	0.00195113
ENSMUSG00000046408	1700067K01Rik	37.3042	-0.0357171	0.269375	-0.132593	0.894516	0.97513
ENSMUSG00000090307	1700071M16Rik	42.4372	0.708579	0.267344	2.65044	0.00803872	0.148882
ENSMUSG00000087204	1700073E17Rik	21.7216	-0.320245	0.268511	-1.19267	0.232998	0.654753
ENSMUSG00000086016	1700084C06Rik	30.3873	-0.0204439	0.261913	-0.0780563	0.937783	0.987301
ENSMUSG00000100747	1700084E18Rik	24.9375	-0.00865651	0.266939	-0.0324288	0.97413	0.996212
ENSMUSG00000058101	1700084J12Rik	24.8782	-0.169088	0.26923	-0.628045	0.529975	0.855859
ENSMUSG00000097080	1700086O06Rik	160.895	-0.187058	0.217039	-0.861867	0.388761	0.77994
ENSMUSG00000085085	1700086P04Rik	20.5198	0.354851	0.260556	1.3619	0.17323	0.589905
ENSMUSG00000033029	1700088E04Rik	37.6694	0.0762969	0.262737	0.290393	0.771515	0.944981
ENSMUSG00000101856	1700096K18Rik	259.671	0.0954044	0.199106	0.479164	0.631822	0.898106
ENSMUSG00000099474	1700097N02Rik	29.2159	-0.172526	0.247757	-0.696353	0.486208	0.833487
ENSMUSG00000032611	1700102P08Rik	97.2726	-0.0868718	0.249733	-0.347858	0.727947	0.932597
ENSMUSG00000101505	1700109G14Rik	20.9017	-0.110169	0.269323	-0.409059	0.682496	0.915831
ENSMUSG00000008307	1700109H08Rik	157.117	-0.394825	0.247678	-1.59411	0.110912	0.499827
ENSMUSG00000097267	1700109K24Rik	40.2749	0.155721	0.269394	0.578041	0.563237	0.869943
ENSMUSG00000063458	1700112E06Rik	213.734	-0.196535	0.205052	-0.958466	0.337828	0.743583
ENSMUSG00000096935	1700113A16Rik	31.3953	-0.00452978	0.269247	-0.0168239	0.986577	0.997594
ENSMUSG00000100599	1700120C14Rik	174.445	-0.37322	0.208237	-1.79229	0.0730868	0.416832
ENSMUSG00000024786	1700123I01Rik	20.0841	0.389889	0.264653	1.47321	0.140694	0.543815
ENSMUSG00000085614	1700123M08Rik	69.4067	-0.189036	0.252261	-0.749365	0.453637	0.815957
ENSMUSG00000040822	1700123O20Rik	1689.62	-0.019487	0.181541	-0.107342	0.914518	0.981413
ENSMUSG00000085197	1700125H03Rik	19.5116	0.365508	0.246284	1.48409	0.137784	0.540657
ENSMUSG00000100182	1810006J02Rik	49.2131	-0.506753	0.260804	-1.94304	0.0520116	0.360104
ENSMUSG00000100094	1810008I18Rik	23.6984	0.220757	0.269483	0.819187	0.41268	0.793909
ENSMUSG00000071653	1810009A15Rik	28.1204	-0.289519	0.268852	-1.07687	0.281537	0.702717
ENSMUSG00000078607	1810010H24Rik	30.4433	-0.163047	0.268663	-0.606885	0.543927	0.861823
ENSMUSG00000041707	1810011H11Rik	180.49	-0.345587	0.228477	-1.51257	0.130389	0.530493
ENSMUSG00000056313	1810011O10Rik	1456.95	0.302813	0.187935	1.61126	0.107122	0.492212
ENSMUSG00000087595	1810012K08Rik	46.4691	-0.252646	0.268281	-0.941722	0.346335	0.751028
ENSMUSG00000022507	1810013L24Rik	4006.14	0.102141	0.157659	0.64786	0.517076	0.850181
ENSMUSG00000097412	1810014B01Rik	238.607	0.0143009	0.208479	0.0685963	0.945311	0.988745
ENSMUSG00000087331	1810021B22Rik	35.9059	-0.031436	0.269357	-0.116708	0.907092	0.978633
ENSMUSG00000078784	1810022K09Rik	550.545	-0.563959	0.207108	-2.72302	0.00646889	0.134478
ENSMUSG00000044145	1810024B03Rik	55.0286	-0.350152	0.254165	-1.37766	0.168309	0.584359
ENSMUSG00000101970	1810026B05Rik	2286.02	0.263328	0.189033	1.39303	0.163612	0.578888
ENSMUSG00000048429	1810026J23Rik	4346.19	-0.355652	0.144095	-2.46819	0.01358	0.190179
ENSMUSG00000044148	1810030O07Rik	4230.15	0.100822	0.137558	0.73294	0.463595	0.821773
ENSMUSG00000020812	1810032O08Rik	484.538	-0.121441	0.189449	-0.641023	0.521508	0.852065
ENSMUSG00000097101	1810034E14Rik	102.91	0.308209	0.250661	1.22958	0.218853	0.640344
ENSMUSG00000054091	1810037I17Rik	4896.07	0.044201	0.151432	0.291887	0.770373	0.944829
ENSMUSG00000102112	1810041H14Rik	22.5482	-0.0941192	0.266092	-0.35371	0.723557	0.931116
ENSMUSG00000062760	1810041L15Rik	181.418	-0.070698	0.221338	-0.319413	0.749414	0.940276
ENSMUSG00000020284	1810043G02Rik	618.189	0.133342	0.197374	0.67558	0.499308	0.840313
ENSMUSG00000078572	1810043H04Rik	251.29	-0.329935	0.207278	-1.59175	0.11144	0.501118
ENSMUSG00000100680	1810044D09Rik	134.479	0.218928	0.213106	1.02732	0.304271	0.721496
ENSMUSG00000100277	1810053B23Rik	214.479	-0.55664	0.232689	-2.3922	0.0167475	0.211851
ENSMUSG00000035372	1810055G02Rik	2566.34	-0.0988849	0.162855	-0.607197	0.54372	0.861565
ENSMUSG00000073155	1810058I24Rik	7001.27	-0.0340119	0.147321	-0.230869	0.817416	0.956775
ENSMUSG00000027713	1810062G17Rik	80.57	-0.158014	0.269323	-0.586708	0.5574	0.867386
ENSMUSG00000084925	1810062O18Rik	40.53	0.325069	0.269515	1.20613	0.227768	0.650335
ENSMUSG00000087165	2010001A14Rik	309.195	0.0584399	0.190693	0.306461	0.759253	0.942584
ENSMUSG00000095620	2010005H15Rik	179.96	0.276735	0.247069	1.12007	0.262683	0.686732
ENSMUSG00000044694	2010007H06Rik	295.488	-0.559678	0.215178	-2.60101	0.0092951	0.15906
ENSMUSG00000096983	2010015M23Rik	41.769	-0.000495563	0.269523	-0.00183867	0.998533	0.999372
ENSMUSG00000091575	2010016I18Rik	182.369	-0.321966	0.254301	-1.26609	0.205482	0.624916
ENSMUSG00000021290	2010107E04Rik	11229.7	0.253486	0.151623	1.67181	0.094561	0.467674
ENSMUSG00000029847	2010107G12Rik	23.5179	-0.235915	0.267773	-0.881027	0.378303	0.772426
ENSMUSG00000020083	2010107G23Rik	54.6467	0.263758	0.260411	1.01285	0.311131	0.725673
ENSMUSG00000063522	2010109I03Rik	35.8108	-0.101714	0.26891	-0.378247	0.705247	0.92301
ENSMUSG00000097755	2010110K18Rik	159.408	-0.27743	0.21044	-1.31833	0.187392	0.605675
ENSMUSG00000021458	2010111I01Rik	4106.04	-0.0505501	0.14193	-0.356161	0.72172	0.929785
ENSMUSG00000063018	2010204K13Rik	74.1603	-0.424311	0.242521	-1.74959	0.0801899	0.435535
ENSMUSG00000026090	2010300C02Rik	842.136	-0.262632	0.173503	-1.5137	0.130101	0.529912
ENSMUSG00000097289	2010300F17Rik	66.3552	-0.0371413	0.202772	-0.183168	0.854666	0.966227
ENSMUSG00000106567	2010309G21Rik	30.0894	0.00386542	0.262924	0.0147017	0.98827	0.997594
ENSMUSG00000074829	2010315B03Rik	1234.66	0.180693	0.205488	0.879336	0.379219	0.772809
ENSMUSG00000100691	2010320M18Rik	650.545	-0.124127	0.226417	-0.548224	0.583538	0.878501
ENSMUSG00000030587	2200002D01Rik	46.932	-0.000361161	0.268371	-0.00134575	0.998926	0.999478
ENSMUSG00000097165	2210008F06Rik	27.2154	-0.110831	0.266787	-0.41543	0.677827	0.914547
ENSMUSG00000101791	2210011K15Rik	23.7577	0.225764	0.264893	0.852285	0.394056	0.782475
ENSMUSG00000086316	2210013O21Rik	1841.42	0.272758	0.144584	1.8865	0.0592274	0.383528
ENSMUSG00000021550	2210016F16Rik	2694.6	0.244815	0.14748	1.65999	0.0969165	0.472256
ENSMUSG00000029559	2210016L21Rik	1851.29	-0.27276	0.187093	-1.45788	0.144873	0.551604
ENSMUSG00000035401	2210018M11Rik	4754.26	-0.139018	0.145137	-0.957841	0.338143	0.743915
ENSMUSG00000078546	2210404O09Rik	390.575	0.418765	0.196481	2.13132	0.0330629	0.293532
ENSMUSG00000039563	2210406O10Rik	33.3109	0.0527855	0.266702	0.19792	0.843108	0.963368
ENSMUSG00000037145	2210407C18Rik	26.7982	-0.23438	0.254766	-0.919983	0.357582	0.759091
ENSMUSG00000087380	2210408F21Rik	80.0723	-0.405065	0.247522	-1.63648	0.10174	0.481203
ENSMUSG00000071252	2210408I21Rik	445.311	0.191969	0.203193	0.944765	0.344779	0.749506
ENSMUSG00000078894	2210418O10Rik	91.4268	0.459289	0.248308	1.84968	0.0643604	0.396659
ENSMUSG00000032403	2300009A05Rik	250.899	-0.149383	0.238384	-0.626648	0.53089	0.8563
ENSMUSG00000097354	2310001H17Rik	712.805	0.428651	0.166602	2.57291	0.0100848	0.165628
ENSMUSG00000098332	2310009A05Rik	471.549	0.209919	0.195269	1.07503	0.282363	0.703417
ENSMUSG00000079283	2310009B15Rik	447.126	-0.0709804	0.185617	-0.382402	0.702163	0.921646
ENSMUSG00000097162	2310010J17Rik	315.841	0.00125216	0.204213	0.00613165	0.995108	0.998946
ENSMUSG00000020133	2310011J03Rik	3036.64	-0.254673	0.184573	-1.3798	0.167649	0.583576
ENSMUSG00000097729	2310015A10Rik	1360.34	0.0540769	0.158872	0.340381	0.73357	0.934307
ENSMUSG00000049643	2310022A10Rik	1491.54	-0.231918	0.178032	-1.30268	0.192685	0.612009
ENSMUSG00000031983	2310022B05Rik	11882.3	0.100935	0.138114	0.730814	0.464893	0.822594
ENSMUSG00000078519	2310026L22Rik	54.3992	0.353928	0.254946	1.38825	0.165062	0.58044
ENSMUSG00000032062	2310030G06Rik	345.583	-0.0337441	0.200185	-0.168565	0.866139	0.967492
ENSMUSG00000097457	2310031A07Rik	24.3738	0.0140375	0.260223	0.0539441	0.95698	0.991328
ENSMUSG00000020441	2310033P09Rik	1184.45	-0.171886	0.168259	-1.02156	0.30699	0.723378
ENSMUSG00000099655	2310034G01Rik	39.1289	-0.352476	0.26653	-1.32246	0.186014	0.603785
ENSMUSG00000026319	2310035C23Rik	3074.1	0.146951	0.164332	0.89423	0.371199	0.76763
ENSMUSG00000041203	2310036O22Rik	8964.97	-0.456246	0.164377	-2.77561	0.00550984	0.125015
ENSMUSG00000062619	2310039H08Rik	836.129	0.128002	0.223476	0.572776	0.566796	0.871383
ENSMUSG00000101655	2310040G24Rik	71.0214	-0.470728	0.243064	-1.93665	0.0527887	0.362647
ENSMUSG00000097768	2310043M15Rik	138.102	-0.383489	0.228195	-1.68053	0.0928543	0.463588
ENSMUSG00000100783	2310047D07Rik	20.9093	0.174902	0.267016	0.655026	0.512451	0.847736
ENSMUSG00000040177	2310057M21Rik	1293.37	0.000369846	0.184323	0.00200651	0.998399	0.999372
ENSMUSG00000085379	2310058D17Rik	328.162	-0.225742	0.19531	-1.15581	0.247757	0.671262
ENSMUSG00000050705	2310061I04Rik	399.002	-0.0643196	0.215034	-0.299114	0.764853	0.943391
ENSMUSG00000020747	2310067B10Rik	3349.7	-0.0363126	0.171376	-0.211888	0.832194	0.960231
ENSMUSG00000100291	2310069B03Rik	19.7349	-0.180734	0.257687	-0.701373	0.48307	0.832688
ENSMUSG00000097102	2310069G16Rik	121.604	0.143005	0.254117	0.562752	0.573604	0.874274
ENSMUSG00000045411	2410002F23Rik	2991.8	-0.157969	0.165795	-0.952797	0.340693	0.746071
ENSMUSG00000036873	2410004B18Rik	1288.99	-0.0168894	0.159781	-0.105704	0.915818	0.981554
ENSMUSG00000086841	2410006H16Rik	2092.92	0.0959578	0.210881	0.455033	0.649086	0.904643
ENSMUSG00000049760	2410015M20Rik	4956.04	-0.922024	0.203587	-4.5289	5.92909e-06	0.00136609
ENSMUSG00000046791	2410016O06Rik	880.107	-0.286924	0.175631	-1.63367	0.102327	0.481624
ENSMUSG00000073164	2410018L13Rik	187.224	0.266016	0.229421	1.15951	0.246248	0.669571
ENSMUSG00000100017	2410022M11Rik	289.696	-0.0748621	0.186536	-0.401328	0.688179	0.918363
ENSMUSG00000039801	2410089E03Rik	1612.9	0.21163	0.164561	1.28602	0.198435	0.617861
ENSMUSG00000032840	2410131K14Rik	1999.91	0.0509016	0.194586	0.261588	0.793639	0.952327
ENSMUSG00000096917	2500002B13Rik	325.988	-0.199403	0.1803	-1.10595	0.268747	0.691
ENSMUSG00000073236	2500004C02Rik	457.219	-0.343639	0.197401	-1.74082	0.0817152	0.438137
ENSMUSG00000071632	2510002D24Rik	1486.07	-0.261829	0.152878	-1.71267	0.0867737	0.448323
ENSMUSG00000043391	2510009E07Rik	4526.42	0.0377793	0.168624	0.224045	0.822722	0.957175
ENSMUSG00000106825	2510016D11Rik	256.825	0.00923611	0.211796	0.0436085	0.965216	0.993209
ENSMUSG00000044496	2510039O18Rik	3760.43	0.111369	0.174513	0.638172	0.523362	0.852685
ENSMUSG00000066175	2510046G10Rik	122.842	0.322064	0.239331	1.34569	0.178404	0.595122
ENSMUSG00000039798	2600006K01Rik	183.313	-0.184709	0.233592	-0.790735	0.429099	0.80182
ENSMUSG00000100303	2600014E21Rik	78.0919	-0.151382	0.240694	-0.62894	0.529389	0.855591
ENSMUSG00000052419	2610001J05Rik	3822.19	0.300102	0.159567	1.88072	0.0600097	0.386241
ENSMUSG00000031242	2610002M06Rik	2675.14	-0.189377	0.169404	-1.1179	0.26361	0.687203
ENSMUSG00000071793	2610005L07Rik	641.103	0.0974305	0.22464	0.433718	0.664493	0.90997
ENSMUSG00000060301	2610008E11Rik	2608.62	-0.258396	0.172436	-1.49851	0.134001	0.534734
ENSMUSG00000022701	2610015P09Rik	580.153	0.0153789	0.161582	0.0951772	0.924174	0.984187
ENSMUSG00000097537	2610020C07Rik	207.727	-0.250351	0.205184	-1.22013	0.222416	0.644697
ENSMUSG00000030924	2610020H08Rik	788.866	0.0385044	0.159256	0.241776	0.808954	0.955175
ENSMUSG00000091474	2610021A01Rik	748.65	0.229489	0.175428	1.30816	0.190817	0.610553
ENSMUSG00000087013	2610027K06Rik	135.125	-0.713178	0.217076	-3.28539	0.00101842	0.0477137
ENSMUSG00000087259	2610035D17Rik	347.081	0.0144868	0.184066	0.0787045	0.937268	0.987235
ENSMUSG00000097536	2610037D02Rik	276.39	0.0885634	0.196119	0.451579	0.651572	0.90597
ENSMUSG00000071302	2610044O15Rik8	2040.02	0.19363	0.146061	1.32568	0.184945	0.602809
ENSMUSG00000074415	2610203C20Rik	1395.99	0.0929918	0.208957	0.445028	0.656299	0.906963
ENSMUSG00000079671	2610203C22Rik	96.1646	0.0931209	0.241269	0.385963	0.699524	0.921467
ENSMUSG00000085236	2610206C17Rik	27.4333	-0.0384185	0.269482	-0.142564	0.886634	0.97305
ENSMUSG00000059482	2610301B20Rik	2118.7	0.188064	0.168563	1.11569	0.264555	0.68792
ENSMUSG00000066000	2610305D13Rik	143.223	-1.61745	0.23589	-6.8568	7.04184e-12	1.23898e-08
ENSMUSG00000100164	2610306M01Rik	361.685	0.0625618	0.185839	0.336645	0.736385	0.934987
ENSMUSG00000085936	2610307P16Rik	309.679	-0.275712	0.188448	-1.46307	0.143449	0.549222
ENSMUSG00000049916	2610318N02Rik	472.771	-0.608053	0.166386	-3.65448	0.000257704	0.0202748
ENSMUSG00000010277	2610507B11Rik	21915.4	0.00800651	0.137109	0.0583952	0.953434	0.990008
ENSMUSG00000085882	2610507I01Rik	284.682	-0.445103	0.241758	-1.84111	0.0656055	0.399161
ENSMUSG00000092486	2610524H06Rik	1426.55	0.18506	0.174831	1.05851	0.289824	0.710204
ENSMUSG00000096001	2610528A11Rik	109.909	0.375949	0.263965	1.42424	0.154378	0.56438
ENSMUSG00000097334	2700012I20Rik	43.0928	0.0276029	0.268077	0.102966	0.91799	0.982294
ENSMUSG00000038005	2700029M09Rik	10073.4	0.0508491	0.158408	0.321002	0.748209	0.93946
ENSMUSG00000097180	2700038G22Rik	384.855	-0.1826	0.178363	-1.02375	0.305953	0.723191
ENSMUSG00000097787	2700046G09Rik	110.169	0.326666	0.231396	1.41172	0.158032	0.570849
ENSMUSG00000034601	2700049A03Rik	1697.85	0.105379	0.162915	0.646834	0.517739	0.850246
ENSMUSG00000021807	2700060E02Rik	12087.5	0.119398	0.145459	0.820837	0.411739	0.793311
ENSMUSG00000024273	2700062C07Rik	1042.65	-0.0343717	0.163621	-0.210068	0.833614	0.960231
ENSMUSG00000086224	2700069I18Rik	58.5791	-0.300413	0.254193	-1.18183	0.237272	0.661219
ENSMUSG00000053080	2700081O15Rik	4781.19	-0.178365	0.152917	-1.16642	0.243447	0.667153
ENSMUSG00000076437	2700094K13Rik	4726.32	0.0822268	0.150823	0.545188	0.585624	0.879393
ENSMUSG00000062198	2700097O09Rik	876.777	-0.120409	0.168341	-0.715269	0.474443	0.828048
ENSMUSG00000098090	2700099C18Rik	943.839	-0.0771312	0.166918	-0.462091	0.644016	0.902686
ENSMUSG00000087497	2810001G20Rik	1571.99	0.0338362	0.181853	0.186063	0.852395	0.965547
ENSMUSG00000045464	2810002D19Rik	301.064	-0.0276296	0.195121	-0.141602	0.887394	0.973235
ENSMUSG00000031984	2810004N23Rik	2479.49	-0.0870352	0.145075	-0.599933	0.548551	0.863917
ENSMUSG00000047635	2810006K23Rik	988.202	-0.000893007	0.167534	-0.0053303	0.995747	0.998946
ENSMUSG00000099881	2810013P06Rik	933.118	-0.201198	0.172585	-1.16579	0.243699	0.667334
ENSMUSG00000020491	2810021J22Rik	772.508	0.175469	0.194295	0.903104	0.36647	0.765038
ENSMUSG00000049881	2810025M15Rik	2111.17	-0.0387147	0.198295	-0.195238	0.845206	0.963969
ENSMUSG00000096995	2810029C07Rik	58.8853	0.0163013	0.255748	0.0637398	0.949177	0.989146
ENSMUSG00000099338	2810030D12Rik	41.531	-0.20654	0.268916	-0.768047	0.442459	0.809143
ENSMUSG00000037735	2810032G03Rik	86.9153	0.553644	0.250005	2.21453	0.0267924	0.264967
ENSMUSG00000099034	2810039B14Rik	147.392	-0.301451	0.20875	-1.44407	0.148718	0.556619
ENSMUSG00000099966	2810402E24Rik	1169.96	-0.0472319	0.163846	-0.288269	0.773141	0.945011
ENSMUSG00000028060	2810403A07Rik	5063.19	-0.208201	0.144383	-1.44201	0.149299	0.557286
ENSMUSG00000086629	2810403D21Rik	297.274	0.216542	0.213575	1.01389	0.310634	0.725673
ENSMUSG00000101493	2810405F17Rik	182.308	-0.490416	0.211509	-2.31865	0.0204138	0.231452
ENSMUSG00000055972	2810407A14Rik	25.9416	-0.043841	0.269497	-0.162677	0.870772	0.969106
ENSMUSG00000018570	2810408A11Rik	400.171	-0.401806	0.188206	-2.13493	0.0327665	0.292619
ENSMUSG00000087213	2810408I11Rik	500.451	-0.179756	0.190772	-0.942256	0.346061	0.75086
ENSMUSG00000075389	2810410L24Rik	239.559	0.109919	0.200505	0.548208	0.583549	0.878501
ENSMUSG00000100594	2810414N06Rik	23.3069	0.353651	0.267559	1.32177	0.186245	0.603785
ENSMUSG00000040204	2810417H13Rik	7377.81	-0.0318205	0.154286	-0.206244	0.836601	0.960657
ENSMUSG00000058833	2810428I15Rik	2492.27	-0.391788	0.181982	-2.1529	0.0313267	0.287753
ENSMUSG00000105981	2810428J06Rik	26.6624	0.0695552	0.269449	0.258139	0.7963	0.953386
ENSMUSG00000097709	2810429I04Rik	45.2039	0.409739	0.266651	1.53661	0.124388	0.521884
ENSMUSG00000085766	2810430I11Rik	89.1263	0.00388152	0.25008	0.0155211	0.987616	0.997594
ENSMUSG00000086283	2810433D01Rik	45.3109	0.0729903	0.265849	0.274555	0.783658	0.949028
ENSMUSG00000100876	2810454H06Rik	168.041	0.135222	0.227588	0.594153	0.55241	0.864881
ENSMUSG00000085030	2810455O05Rik	128.66	0.113278	0.218607	0.518179	0.604333	0.886551
ENSMUSG00000026227	2810459M11Rik	213.403	0.540356	0.232951	2.31961	0.0203619	0.23127
ENSMUSG00000091475	2810468N07Rik	175.491	-0.0801567	0.208072	-0.385235	0.700063	0.921588
ENSMUSG00000032712	2810474O19Rik	7025.03	-0.0369427	0.177883	-0.20768	0.835479	0.960433
ENSMUSG00000043833	2900005J15Rik	110.424	0.231	0.228153	1.01248	0.31131	0.725677
ENSMUSG00000051339	2900026A02Rik	2124.15	-0.0992402	0.185339	-0.535451	0.592338	0.881602
ENSMUSG00000054418	2900041M22Rik	47.1413	0.214287	0.266509	0.804053	0.421367	0.798369
ENSMUSG00000043993	2900052L18Rik	91.9877	-0.0389152	0.233306	-0.166799	0.867528	0.968178
ENSMUSG00000071860	2900055J20Rik	228.578	-0.627499	0.250929	-2.5007	0.0123948	0.185019
ENSMUSG00000097277	2900076A07Rik	426.427	0.0840802	0.176718	0.475788	0.634225	0.899108
ENSMUSG00000087484	2900089D17Rik	49.0751	-0.704339	0.268523	-2.62302	0.00871552	0.154355
ENSMUSG00000099632	2900093K20Rik	94.1607	-0.184783	0.256796	-0.719571	0.471789	0.82661
ENSMUSG00000102869	2900097C17Rik	417.965	0.211684	0.186721	1.1337	0.256922	0.6817
ENSMUSG00000070282	3000002C10Rik	279.897	-0.251648	0.190264	-1.32263	0.185959	0.603785
ENSMUSG00000084885	3010001F23Rik	41.2239	0.0134892	0.263104	0.0512693	0.959111	0.992215
ENSMUSG00000085355	3010003L21Rik	176.696	-0.413164	0.224191	-1.84291	0.0653423	0.398583
ENSMUSG00000020381	3010026O09Rik	139.281	0.324249	0.241052	1.34514	0.17858	0.595183
ENSMUSG00000079737	3110001I22Rik	495.877	0.0165473	0.185447	0.0892289	0.9289	0.9845
ENSMUSG00000024410	3110002H16Rik	3328.15	-0.308812	0.147208	-2.09779	0.0359235	0.303874
ENSMUSG00000026388	3110009E18Rik	176.828	0.315581	0.203609	1.54994	0.121156	0.51577
ENSMUSG00000025102	3110040N11Rik	637.778	-0.195874	0.190838	-1.02639	0.304708	0.722002
ENSMUSG00000028300	3110043O21Rik	1820.5	0.260238	0.147872	1.75989	0.0784268	0.430469
ENSMUSG00000097503	3110045C21Rik	26.6731	-0.427123	0.269042	-1.58757	0.112384	0.502582
ENSMUSG00000035868	3110052M02Rik	606.034	-0.219452	0.231586	-0.947603	0.343332	0.74731
ENSMUSG00000085642	3110053B16Rik	31.3111	-0.09662	0.26937	-0.358689	0.719828	0.929382
ENSMUSG00000085622	3110056K07Rik	419.016	-0.0552415	0.180006	-0.306887	0.758929	0.942584
ENSMUSG00000037818	3110057O12Rik	740.181	0.256101	0.202401	1.26531	0.205759	0.624937
ENSMUSG00000046806	3110062M04Rik	272.378	-0.312596	0.195982	-1.59502	0.110708	0.499173
ENSMUSG00000074635	3110070M22Rik	56.8336	0.00587809	0.264581	0.0222166	0.982275	0.997571
ENSMUSG00000026258	3110079O15Rik	10176.3	0.0125331	0.180656	0.0693755	0.944691	0.988745
ENSMUSG00000103284	3110080O07Rik	30.508	-0.379139	0.26952	-1.40672	0.159511	0.573109
ENSMUSG00000053553	3110082I17Rik	1224.65	-0.199637	0.173499	-1.15065	0.249875	0.673644
ENSMUSG00000097303	3110083C13Rik	29.3269	-0.105127	0.267009	-0.393719	0.693789	0.919521
ENSMUSG00000073590	3222401L13Rik	115.806	0.404822	0.237623	1.70363	0.08845	0.452873
ENSMUSG00000063364	3300002I08Rik	68.915	0.611718	0.245157	2.49521	0.0125881	0.185636
ENSMUSG00000096965	3300005D01Rik	25.1805	-0.186542	0.248933	-0.749366	0.453637	0.815957
ENSMUSG00000071540	3425401B19Rik	91.7851	0.200159	0.254888	0.785284	0.432287	0.803385
ENSMUSG00000036242	3632451O06Rik	3895.72	0.488283	0.161612	3.02133	0.00251667	0.0810439
ENSMUSG00000031125	3830403N18Rik	170.066	0.520679	0.251753	2.06821	0.0386201	0.314686
ENSMUSG00000033111	3830406C13Rik	2336.45	0.289081	0.167472	1.72615	0.084321	0.44246
ENSMUSG00000071181	3830408C21Rik	55.8611	0.653992	0.265371	2.46444	0.0137228	0.191333
ENSMUSG00000038917	3930402G23Rik	36.7775	-0.382001	0.267412	-1.42851	0.153145	0.563283
ENSMUSG00000064202	4430402I18Rik	75.53	-0.056038	0.263079	-0.213008	0.83132	0.960231
ENSMUSG00000075027	4631405J19Rik	132.633	-0.582081	0.231267	-2.51692	0.0118385	0.181503
ENSMUSG00000042579	4632404H12Rik	447.364	0.11183	0.170948	0.654175	0.512999	0.847945
ENSMUSG00000048106	4632415L05Rik	931.022	0.294818	0.197581	1.49214	0.135663	0.537598
ENSMUSG00000074024	4632427E13Rik	333.443	0.0145223	0.20393	0.0712125	0.943229	0.988365
ENSMUSG00000097184	4632428C04Rik	77.641	-0.106823	0.238019	-0.448801	0.653575	0.906629
ENSMUSG00000020101	4632428N05Rik	9891.11	0.0371871	0.15462	0.240506	0.809938	0.955224
ENSMUSG00000090031	4732440D04Rik	314.163	0.122161	0.220381	0.554317	0.579362	0.877185
ENSMUSG00000101517	4732465J04Rik	24.0305	0.0192714	0.257922	0.0747178	0.940439	0.987874
ENSMUSG00000053714	4732471J01Rik	41.0871	0.348612	0.269289	1.29456	0.19547	0.614107
ENSMUSG00000097488	4732487G21Rik	508.418	-0.00454796	0.162531	-0.0279821	0.977676	0.997041
ENSMUSG00000097350	4732491K20Rik	96.1052	-0.0428684	0.235648	-0.181917	0.855648	0.966227
ENSMUSG00000097779	4833407H14Rik	166.539	-0.258312	0.222125	-1.16291	0.244866	0.668518
ENSMUSG00000104950	4833413G10Rik	73.7713	0.0249702	0.246379	0.101349	0.919274	0.982858
ENSMUSG00000086015	4833417C18Rik	65.948	0.471292	0.249209	1.89115	0.0586046	0.382373
ENSMUSG00000085287	4833418N02Rik	209.113	-0.124774	0.200647	-0.621858	0.534035	0.857602
ENSMUSG00000062822	4833420G17Rik	3913.12	-0.118478	0.15398	-0.769438	0.441633	0.809049
ENSMUSG00000103996	4833421G17Rik	31.4091	-0.308034	0.269427	-1.14329	0.252917	0.677016
ENSMUSG00000074782	4833422C13Rik	498.211	-0.193027	0.191321	-1.00892	0.313015	0.726806
ENSMUSG00000025871	4833439L19Rik	5205.85	-0.134643	0.150116	-0.896922	0.36976	0.766513
ENSMUSG00000103103	4833445I07Rik	84.0489	-0.172934	0.253105	-0.683251	0.494448	0.838413
ENSMUSG00000097626	4921504A21Rik	22.6223	-0.632581	0.267945	-2.36086	0.0182325	0.21972
ENSMUSG00000027196	4921507L20Rik	22.7415	-0.388715	0.269409	-1.44284	0.149065	0.557122
ENSMUSG00000029828	4921507P07Rik	60.0676	-0.162049	0.258929	-0.625845	0.531417	0.856341
ENSMUSG00000097620	4921514A10Rik	20.3725	-0.225412	0.266487	-0.845865	0.397628	0.785239
ENSMUSG00000049902	4921517D22Rik	116.991	-0.0369478	0.247289	-0.149411	0.881229	0.972311
ENSMUSG00000036934	4921524J17Rik	1485.69	0.219564	0.159591	1.37579	0.168887	0.584788
ENSMUSG00000106150	4921527H02Rik	31.2697	-0.284196	0.268985	-1.05655	0.290717	0.71168
ENSMUSG00000085704	4921531C22Rik	195.79	-0.11927	0.215412	-0.553684	0.579795	0.877334
ENSMUSG00000020434	4921536K21Rik	374.058	-0.0520493	0.196444	-0.264957	0.791042	0.950862
ENSMUSG00000027309	4930402H24Rik	3243.86	0.126921	0.172041	0.737738	0.460674	0.820821
ENSMUSG00000087354	4930404I05Rik	79.061	0.208098	0.247717	0.840065	0.400872	0.786503
ENSMUSG00000020234	4930404N11Rik	124.498	-0.0428447	0.243288	-0.176107	0.86021	0.96642
ENSMUSG00000086638	4930405A21Rik	32.5152	0.25665	0.269499	0.952324	0.340933	0.746156
ENSMUSG00000085558	4930412C18Rik	111.482	0.434735	0.237311	1.83192	0.0669632	0.402862
ENSMUSG00000020191	4930415F15Rik	35.3791	-0.0363888	0.269421	-0.135063	0.892562	0.974702
ENSMUSG00000022993	4930415O20Rik	26.913	0.244818	0.26464	0.925099	0.354914	0.757877
ENSMUSG00000100281	4930422M22Rik	58.829	0.010044	0.262908	0.0382033	0.969526	0.994428
ENSMUSG00000043168	4930426D05Rik	288.565	-0.484102	0.212282	-2.28047	0.0225797	0.245084
ENSMUSG00000026736	4930426L09Rik	32.012	-0.336441	0.268882	-1.25126	0.21084	0.629438
ENSMUSG00000037466	4930427A07Rik	1795.34	-0.58802	0.172536	-3.4081	0.000654162	0.0378786
ENSMUSG00000086918	4930429F24Rik	26.035	-0.179345	0.266555	-0.672823	0.50106	0.840631
ENSMUSG00000085295	4930430E12Rik	222.51	-0.00194855	0.219457	-0.00887893	0.992916	0.998825
ENSMUSG00000046567	4930430F08Rik	730.02	0.0840626	0.198368	0.42377	0.671733	0.913165
ENSMUSG00000075042	4930431P03Rik	85.5165	0.253707	0.252519	1.0047	0.31504	0.72798
ENSMUSG00000046958	4930432E11Rik	19.4565	-0.613694	0.267981	-2.29007	0.0220174	0.241705
ENSMUSG00000008129	4930432K21Rik	69.2947	0.143621	0.255775	0.561512	0.574448	0.874501
ENSMUSG00000069873	4930438A08Rik	835.037	0.093073	0.198164	0.469676	0.638586	0.900562
ENSMUSG00000021098	4930447C04Rik	78.8423	0.419231	0.258234	1.62346	0.104492	0.486305
ENSMUSG00000102224	4930447F24Rik	21.8285	0.507859	0.26749	1.89861	0.057616	0.378952
ENSMUSG00000022543	4930451G09Rik	59.0695	0.0770131	0.25756	0.29901	0.764932	0.943391
ENSMUSG00000021747	4930452B06Rik	153.872	0.00473263	0.240376	0.0196884	0.984292	0.997594
ENSMUSG00000059920	4930453N24Rik	1918.21	0.183483	0.159985	1.14688	0.251431	0.675766
ENSMUSG00000085761	4930455G09Rik	44.6492	0.355673	0.267216	1.33103	0.183178	0.601369
ENSMUSG00000087611	4930458D05Rik	29.9947	-0.261111	0.256177	-1.01926	0.308079	0.72414
ENSMUSG00000060029	4930473A02Rik	23.4539	-0.0429117	0.26779	-0.160244	0.872689	0.969465
ENSMUSG00000097284	4930480K23Rik	138.819	0.0120111	0.230913	0.0520155	0.958516	0.991945
ENSMUSG00000085956	4930481B07Rik	61.6771	0.15339	0.252942	0.606425	0.544233	0.862029
ENSMUSG00000050345	4930486L24Rik	79.5985	0.0824966	0.245771	0.335664	0.737124	0.935495
ENSMUSG00000055555	4930502E18Rik	24.3957	-0.146498	0.269511	-0.543569	0.586738	0.879734
ENSMUSG00000044906	4930503L19Rik	1811.7	0.455775	0.174679	2.60921	0.00907519	0.157006
ENSMUSG00000087478	4930506C21Rik	53.1659	-0.040594	0.268757	-0.151044	0.879941	0.971666
ENSMUSG00000096986	4930509E16Rik	23.1567	-0.195725	0.263535	-0.742688	0.457671	0.819086
ENSMUSG00000096959	4930509G22Rik	33.8898	-0.228681	0.268784	-0.850798	0.394881	0.783417
ENSMUSG00000105659	4930509H03Rik	30.8712	-0.412689	0.268196	-1.53876	0.123863	0.521255
ENSMUSG00000086607	4930511M06Rik	22.1636	0.35458	0.262843	1.34902	0.177331	0.594579
ENSMUSG00000074136	4930513N10Rik	124.21	-0.246964	0.224057	-1.10224	0.270358	0.692222
ENSMUSG00000092183	4930515G01Rik	133.002	-0.42965	0.236365	-1.81774	0.0691038	0.409377
ENSMUSG00000097504	4930516B21Rik	53.4079	-0.176291	0.263354	-0.669408	0.503235	0.842027
ENSMUSG00000074629	4930518I15Rik	72.8196	-0.3843	0.263684	-1.45742	0.145	0.551604
ENSMUSG00000097627	4930519A11Rik	70.5366	-0.265839	0.266242	-0.998489	0.318042	0.7302
ENSMUSG00000105652	4930519L02Rik	63.4432	0.495728	0.258448	1.9181	0.0550989	0.370144
ENSMUSG00000074039	4930520O04Rik	220.934	-0.1532	0.205251	-0.746406	0.455422	0.817358
ENSMUSG00000072762	4930522L14Rik	485.266	-0.075198	0.185129	-0.406193	0.684601	0.916773
ENSMUSG00000090394	4930523C07Rik	3888.47	0.00697688	0.164932	0.0423016	0.966258	0.993581
ENSMUSG00000035364	4930524J08Rik	64.3924	-0.0445888	0.261869	-0.170272	0.864797	0.967492
ENSMUSG00000090207	4930524O07Rik	23.4499	-0.0231101	0.263433	-0.0877268	0.930094	0.984663
ENSMUSG00000085521	4930526A20Rik	319.647	-0.111249	0.189411	-0.58734	0.556976	0.86714
ENSMUSG00000086377	4930529C04Rik	268.801	-0.573687	0.242663	-2.36413	0.0180723	0.218607
ENSMUSG00000097261	4930532G15Rik	87.5381	-0.0732191	0.255654	-0.2864	0.774572	0.945523
ENSMUSG00000063904	4930533O14Rik	4497.56	0.0319077	0.169827	0.187883	0.850968	0.965225
ENSMUSG00000048905	4930539E08Rik	43.6879	0.105145	0.265116	0.396602	0.691661	0.919111
ENSMUSG00000097032	4930539J05Rik	66.2058	-0.0363354	0.261928	-0.138723	0.889669	0.973851
ENSMUSG00000005131	4930550C14Rik	57.3929	-0.358074	0.267393	-1.33913	0.180528	0.597648
ENSMUSG00000106157	4930555A03Rik	66.6783	0.31739	0.248839	1.27548	0.202139	0.620955
ENSMUSG00000096971	4930556M19Rik	248.61	-0.174688	0.20868	-0.83711	0.402531	0.787087
ENSMUSG00000097058	4930556M19Rik	22.1586	0.106014	0.244327	0.4339	0.664361	0.909888
ENSMUSG00000097519	4930558J18Rik	108.11	0.0802838	0.236044	0.340123	0.733764	0.934307
ENSMUSG00000026729	4930562F07Rik	42.1476	-0.0427373	0.263934	-0.161924	0.871366	0.969186
ENSMUSG00000053574	4930563E22Rik	101.824	0.21908	0.24492	0.894498	0.371056	0.76763
ENSMUSG00000084834	4930565N06Rik	70.9726	0.345702	0.267707	1.29135	0.196584	0.615685
ENSMUSG00000085084	4930570G19Rik	31.1513	0.0726461	0.26806	0.271007	0.786386	0.949816
ENSMUSG00000087440	4930577N17Rik	128.382	0.17781	0.238182	0.746529	0.455348	0.817358
ENSMUSG00000037358	4930578C19Rik	142.35	-0.143548	0.217707	-0.659363	0.509663	0.84532
ENSMUSG00000040840	4930579G18Rik	85.8624	0.178656	0.250445	0.713353	0.475627	0.828336
ENSMUSG00000027811	4930579G24Rik	1345.66	-0.0117511	0.179568	-0.065441	0.947823	0.989034
ENSMUSG00000051074	4930579K19Rik	35.0595	-0.197478	0.269475	-0.732826	0.463664	0.821773
ENSMUSG00000070315	4930581F22Rik	633.459	-0.0285002	0.164276	-0.17349	0.862266	0.966803
ENSMUSG00000068957	4930589L23Rik	39.6857	-0.661168	0.264286	-2.50172	0.0123593	0.185019
ENSMUSG00000107195	4930589O11Rik	22.8053	0.211441	0.268117	0.788617	0.430336	0.802177
ENSMUSG00000034063	4930590J08Rik	33.5831	0.0647505	0.26916	0.240565	0.809892	0.955224
ENSMUSG00000103948	4930594C11Rik	21.5073	-0.158559	0.267934	-0.591783	0.553996	0.865785
ENSMUSG00000075463	4930594M22Rik	19.9313	0.442936	0.261496	1.69386	0.0902924	0.457705
ENSMUSG00000086501	4930597A21Rik	127	-0.218131	0.256512	-0.850371	0.395119	0.783417
ENSMUSG00000031938	4931406C07Rik	2220.94	0.148103	0.164912	0.89807	0.369148	0.766494
ENSMUSG00000066571	4931406P16Rik	3357.71	0.090857	0.146051	0.62209	0.533883	0.857602
ENSMUSG00000073722	4931408C20Rik	22.2827	-0.142807	0.267018	-0.534823	0.592773	0.88162
ENSMUSG00000085088	4931413K12Rik	22.3961	0.502432	0.269412	1.86492	0.0621926	0.392461
ENSMUSG00000022179	4931414P19Rik	531.265	0.0504164	0.165387	0.304838	0.760489	0.942584
ENSMUSG00000054910	4931415C17Rik	31.742	-0.299025	0.269503	-1.10954	0.267196	0.690021
ENSMUSG00000046085	4931422A03Rik	54.8198	-0.141121	0.264097	-0.534351	0.593099	0.881782
ENSMUSG00000014837	4931428F04Rik	537.256	0.0707612	0.181269	0.390365	0.696267	0.920524
ENSMUSG00000032023	4931429I11Rik	844.193	-0.50739	0.202794	-2.502	0.0123493	0.185019
ENSMUSG00000078157	4931440F15Rik	84.6532	-0.0641926	0.245315	-0.261675	0.793572	0.952306
ENSMUSG00000074580	4931440P22Rik	43.7985	-0.0157878	0.26845	-0.0588109	0.953103	0.989981
ENSMUSG00000099616	4932413F04Rik	28.5504	-0.0476947	0.265736	-0.179481	0.85756	0.96642
ENSMUSG00000105881	4932422M17Rik	164.143	-0.12694	0.225137	-0.563833	0.572868	0.873978
ENSMUSG00000037270	4932438A13Rik	7750.83	0.111943	0.151675	0.738048	0.460485	0.820744
ENSMUSG00000097216	4932441J04Rik	66.8574	0.0163722	0.243592	0.0672115	0.946413	0.988745
ENSMUSG00000104443	4932442E05Rik	71.3717	0.16293	0.256582	0.635001	0.525428	0.854187
ENSMUSG00000101734	4933400C23Rik	45.5121	-0.0488415	0.269127	-0.181481	0.85599	0.966227
ENSMUSG00000097908	4933404O12Rik	1457.3	-0.154577	0.175738	-0.879589	0.379082	0.772809
ENSMUSG00000097494	4933406C10Rik	30.3312	-0.562072	0.268937	-2.08998	0.0366197	0.30652
ENSMUSG00000069713	4933406P04Rik	50.3234	0.223174	0.256788	0.869098	0.384794	0.776084
ENSMUSG00000087396	4933407K13Rik	462.249	0.206614	0.211421	0.977265	0.328438	0.738318
ENSMUSG00000049357	4933408B17Rik	97.3572	-0.275588	0.235656	-1.16945	0.242222	0.66603
ENSMUSG00000079304	4933413G19Rik	21.5843	-0.260113	0.268625	-0.968312	0.332889	0.741014
ENSMUSG00000021874	4933413J09Rik	39.4379	-0.322338	0.263439	-1.22358	0.221113	0.643231
ENSMUSG00000045877	4933415A04Rik	37.3909	-0.307941	0.269139	-1.14417	0.252553	0.676666
ENSMUSG00000106572	4933417G07Rik	199.412	-0.439843	0.212275	-2.07205	0.0382612	0.313154
ENSMUSG00000085037	4933421O10Rik	572.489	0.142824	0.170964	0.835405	0.40349	0.787812
ENSMUSG00000106508	4933425M03Rik	21.4295	-0.200885	0.267279	-0.751592	0.452297	0.814757
ENSMUSG00000020807	4933427D14Rik	1784.35	-0.08223	0.164029	-0.501315	0.616149	0.890919
ENSMUSG00000030877	4933427G17Rik	21.3479	0.713502	0.268048	2.66184	0.00777144	0.147267
ENSMUSG00000086697	4933427G23Rik	74.4527	-0.122225	0.247884	-0.493073	0.621961	0.893913
ENSMUSG00000047988	4933428G20Rik	31.97	-0.190368	0.269272	-0.706974	0.479582	0.830887
ENSMUSG00000058046	4933430I17Rik	45.899	0.226356	0.26911	0.841127	0.400277	0.786173
ENSMUSG00000086968	4933431E20Rik	825.41	-0.235871	0.177972	-1.32533	0.185062	0.602875
ENSMUSG00000103715	4933431K14Rik	221.277	0.152547	0.20614	0.740017	0.459289	0.819852
ENSMUSG00000086451	4933431K23Rik	48.8516	-0.241982	0.267171	-0.905719	0.365084	0.764221
ENSMUSG00000097021	4933433G15Rik	21.6149	-0.200202	0.262092	-0.763863	0.444949	0.811032
ENSMUSG00000027942	4933434E20Rik	5199.13	-0.0104292	0.14147	-0.0737199	0.941233	0.987954
ENSMUSG00000104719	4933437G19Rik	20.6865	-0.146475	0.269032	-0.544453	0.58613	0.879659
ENSMUSG00000072893	4933439C10Rik	685.011	-0.446036	0.178355	-2.50083	0.0123904	0.185019
ENSMUSG00000085184	4933439K11Rik	78.0065	-0.117367	0.246507	-0.476119	0.63399	0.899108
ENSMUSG00000045928	4933440M02Rik	65.5669	0.309812	0.266709	1.16161	0.245394	0.669118
ENSMUSG00000042087	4933440N22Rik	91.1949	0.0838732	0.245733	0.341318	0.732864	0.934195
ENSMUSG00000034959	5031414D18Rik	654.391	0.0611048	0.188936	0.323415	0.746381	0.938523
ENSMUSG00000073147	5031425E22Rik	1506.63	-0.0337922	0.152004	-0.222312	0.824071	0.957499
ENSMUSG00000097885	5031434O11Rik	105.723	0.209549	0.241797	0.866634	0.386143	0.777296
ENSMUSG00000036046	5031439G07Rik	7812.2	-0.111722	0.161893	-0.690096	0.490134	0.835702
ENSMUSG00000096932	5033403F01Rik	21.0773	-0.223086	0.246525	-0.904922	0.365507	0.76444
ENSMUSG00000097251	5033417F24Rik	80.781	-0.235731	0.243611	-0.967656	0.333216	0.741187
ENSMUSG00000097097	5033426O07Rik	28.0418	-0.159418	0.268993	-0.592646	0.553418	0.86566
ENSMUSG00000038152	5033430I15Rik	79.6218	0.0345938	0.259514	0.133302	0.893954	0.975018
ENSMUSG00000054944	5330416C01Rik	36.5869	-0.758146	0.267554	-2.83362	0.00460244	0.113184
ENSMUSG00000040412	5330417C22Rik	23.4369	-0.211474	0.26481	-0.798589	0.424529	0.800084
ENSMUSG00000052291	5330438D12Rik	180.901	-0.050564	0.225154	-0.224575	0.82231	0.957175
ENSMUSG00000097827	5330439K02Rik	20.221	-0.0914058	0.26382	-0.346471	0.728989	0.932798
ENSMUSG00000097699	5430400D12Rik	48.3702	-0.155583	0.268808	-0.578787	0.562733	0.869734
ENSMUSG00000085776	5430402O13Rik	26.7739	-0.293511	0.263638	-1.11331	0.265574	0.688911
ENSMUSG00000072763	5430403G16Rik	350.2	0.0480542	0.193973	0.247737	0.804338	0.954279
ENSMUSG00000085741	5430405H02Rik	127.32	-0.106849	0.233998	-0.456622	0.647943	0.904066
ENSMUSG00000097772	5430416N02Rik	390.233	0.291756	0.201789	1.44585	0.14822	0.555941
ENSMUSG00000028475	5430416O09Rik	155.955	-0.305225	0.213848	-1.4273	0.153494	0.563912
ENSMUSG00000025058	5430427O19Rik	380.917	0.485923	0.193832	2.50693	0.0121783	0.184428
ENSMUSG00000087174	5530601H04Rik	2178.49	-0.061321	0.187694	-0.326708	0.743889	0.937625
ENSMUSG00000087424	5730405O15Rik	44.1841	0.105741	0.266102	0.397368	0.691096	0.919081
ENSMUSG00000073755	5730409E04Rik	1605.16	0.0946449	0.150479	0.628956	0.529378	0.855591
ENSMUSG00000081793	5730416F02Rik	108.3	0.669269	0.269418	2.48413	0.012987	0.187715
ENSMUSG00000057181	5730455P16Rik	2286.18	0.0271699	0.146279	0.18574	0.852649	0.965547
ENSMUSG00000062046	5730460C07Rik	55.9722	-0.355748	0.269141	-1.32179	0.186239	0.603785
ENSMUSG00000103995	5730488B01Rik	45.2199	-0.374173	0.266995	-1.40143	0.161087	0.576067
ENSMUSG00000073197	5730507C01Rik	67.5087	0.40255	0.264299	1.52309	0.127736	0.526674
ENSMUSG00000050549	5730508B09Rik	4081.11	-0.0125059	0.167233	-0.0747815	0.940389	0.987874
ENSMUSG00000041605	5730559C18Rik	41.5237	0.117021	0.262254	0.44621	0.655446	0.906716
ENSMUSG00000056468	5730596B20Rik	29.5693	0.113895	0.269011	0.423383	0.672016	0.913356
ENSMUSG00000028331	5830415F09Rik	1096.27	-0.457871	0.208853	-2.19231	0.0283568	0.274683
ENSMUSG00000106219	5830416I19Rik	398.237	-0.389928	0.213947	-1.82255	0.068372	0.408291
ENSMUSG00000078684	5830417I10Rik	163.335	-0.658775	0.243931	-2.70066	0.00692018	0.138791
ENSMUSG00000086236	5830418P13Rik	73.1769	-0.376953	0.254692	-1.48004	0.138864	0.542067
ENSMUSG00000097471	5830432E09Rik	166.939	0.222012	0.214813	1.03351	0.301365	0.718922
ENSMUSG00000084803	5830444B04Rik	26.0772	-0.260985	0.253547	-1.02934	0.303322	0.720836
ENSMUSG00000052658	5830454E08Rik	21.7432	0.109398	0.267403	0.409114	0.682456	0.915831
ENSMUSG00000104830	5830487J09Rik	106.997	-0.495911	0.231584	-2.14139	0.0322428	0.291602
ENSMUSG00000046463	5930403N24Rik	195.408	-0.0121498	0.205908	-0.0590061	0.952947	0.989961
ENSMUSG00000072591	5930412G12Rik	38.9128	-0.0494479	0.269442	-0.183519	0.854391	0.966114
ENSMUSG00000107201	5930420M18Rik	118.332	0.301768	0.21664	1.39295	0.163634	0.578888
ENSMUSG00000106951	5930430L01Rik	643.812	-0.164816	0.185627	-0.887889	0.374601	0.770222
ENSMUSG00000075408	6030408B16Rik	82.0595	-0.193327	0.258056	-0.749167	0.453757	0.81602
ENSMUSG00000066607	6030419C18Rik	335.931	0.014347	0.224328	0.0639555	0.949006	0.98914
ENSMUSG00000097760	6030442K20Rik	38.4939	-0.363145	0.2671	-1.35958	0.173962	0.590831
ENSMUSG00000097207	6030443J06Rik	74.3659	0.0906092	0.253743	0.357091	0.721024	0.92957
ENSMUSG00000066178	6030445D17Rik	23.0356	-0.387597	0.268905	-1.44139	0.149475	0.55762
ENSMUSG00000022195	6030458C11Rik	3323.27	-0.0625263	0.157996	-0.395747	0.692292	0.919111
ENSMUSG00000025573	6030468B19Rik	525.977	-0.641471	0.223862	-2.86547	0.0041639	0.106658
ENSMUSG00000097577	6230400D17Rik	73.4253	-0.0116544	0.244565	-0.0476537	0.961992	0.992607
ENSMUSG00000053963	6330403A02Rik	29.8282	0.568647	0.269319	2.11142	0.0347359	0.299723
ENSMUSG00000018451	6330403K07Rik	196.406	-0.0200036	0.208482	-0.0959488	0.923561	0.984143
ENSMUSG00000075585	6330403L08Rik	756.307	0.20321	0.162506	1.25048	0.211125	0.629797
ENSMUSG00000070814	6330408A02Rik	772.485	0.0244975	0.156855	0.156179	0.875892	0.971108
ENSMUSG00000045917	6330416G13Rik	2019.43	-0.0489212	0.191552	-0.255394	0.798419	0.953449
ENSMUSG00000085227	6330418K02Rik	128.008	-0.0585395	0.222189	-0.263467	0.792191	0.951534
ENSMUSG00000045327	6330549D23Rik	174.505	-0.379439	0.214003	-1.77306	0.0762191	0.425388
ENSMUSG00000093424	6330562C20Rik	75.9893	-0.220482	0.243544	-0.905305	0.365304	0.764252
ENSMUSG00000102555	6430511E19Rik	136.428	0.222312	0.239422	0.928539	0.353128	0.757097
ENSMUSG00000031824	6430548M08Rik	3276.27	0.0551704	0.147279	0.374598	0.707959	0.92436
ENSMUSG00000074646	6430550D23Rik	60.6083	-0.413458	0.251321	-1.64514	0.0999409	0.477948
ENSMUSG00000097828	6430562O15Rik	31.8703	-0.0128732	0.267403	-0.0481416	0.961603	0.992607
ENSMUSG00000037977	6430571L13Rik	60.009	-0.402006	0.266393	-1.50907	0.131281	0.530754
ENSMUSG00000039620	6430573F11Rik	405.108	0.116871	0.192828	0.606092	0.544454	0.862029
ENSMUSG00000102545	6430573P05Rik	30.1916	0.315962	0.269108	1.17411	0.240352	0.664538
ENSMUSG00000097583	6430590A07Rik	44.1533	0.119267	0.260536	0.457774	0.647115	0.903814
ENSMUSG00000079499	6530402F18Rik	559.85	0.213111	0.191707	1.11165	0.266289	0.689646
ENSMUSG00000043340	6530409C15Rik	78.3013	-0.103025	0.243013	-0.423948	0.671604	0.913165
ENSMUSG00000097375	6720427I07Rik	1524.76	-0.105006	0.207609	-0.505787	0.613006	0.889392
ENSMUSG00000072066	6720489N17Rik	488.083	0.183892	0.181484	1.01327	0.310933	0.725673
ENSMUSG00000032680	6820408C15Rik	49.8746	-0.175166	0.254203	-0.689077	0.490775	0.836061
ENSMUSG00000071796	6820431F20Rik	1737.16	0.291988	0.224508	1.30057	0.193406	0.612978
ENSMUSG00000103441	7530428D23Rik	40.2355	-0.216488	0.269522	-0.803228	0.421843	0.798655
ENSMUSG00000073821	8030451A03Rik	217.511	-0.245853	0.208836	-1.17726	0.239093	0.663714
ENSMUSG00000085058	8030453O22Rik	38.4717	0.407885	0.268934	1.51668	0.129348	0.529038
ENSMUSG00000047466	8030462N17Rik	1388.91	-0.0210929	0.164582	-0.12816	0.898022	0.975986
ENSMUSG00000105136	8030487O14Rik	22.3525	-0.233869	0.266744	-0.876753	0.380621	0.77339
ENSMUSG00000048489	8430408G22Rik	896.755	-0.19014	0.210974	-0.90125	0.367455	0.765855
ENSMUSG00000105095	8430422M14Rik	21.2704	-0.184561	0.269072	-0.685917	0.492765	0.8372
ENSMUSG00000079069	8430423G03Rik	21.5607	-0.501317	0.268383	-1.86791	0.061774	0.391291
ENSMUSG00000034587	8430429K09Rik	542.426	0.189628	0.172223	1.10106	0.27087	0.692843
ENSMUSG00000097343	9030407P20Rik	111.786	-0.0282452	0.245839	-0.114893	0.90853	0.979265
ENSMUSG00000045008	9030612E09Rik	134.121	0.162511	0.226045	0.718932	0.472183	0.827061
ENSMUSG00000021185	9030617O03Rik	1166.47	0.357266	0.153923	2.32107	0.0202833	0.231178
ENSMUSG00000053168	9030619P08Rik	27.5434	0.259911	0.26917	0.9656	0.334244	0.742024
ENSMUSG00000086141	9030622O22Rik	27.6681	0.0876201	0.267222	0.327893	0.742993	0.937161
ENSMUSG00000073158	9030624G23Rik	69.1839	0.17714	0.257964	0.686685	0.492281	0.83693
ENSMUSG00000030982	9030624J02Rik	4334.46	-0.00884572	0.138125	-0.0640416	0.948937	0.98914
ENSMUSG00000054951	9130008F23Rik	23.6521	0.108776	0.268239	0.405518	0.685097	0.916814
ENSMUSG00000039901	9130011E15Rik	1098.91	0.108862	0.155978	0.697935	0.485218	0.832905
ENSMUSG00000055134	9130017K11Rik	26.1456	0.0945275	0.248215	0.380828	0.703331	0.921871
ENSMUSG00000030823	9130019O22Rik	207.61	-0.438645	0.209292	-2.09586	0.036095	0.30444
ENSMUSG00000073067	9130019P16Rik	64.7433	-0.259352	0.257251	-1.00817	0.313374	0.726806
ENSMUSG00000062944	9130023H24Rik	828.859	0.0823031	0.160804	0.511821	0.608776	0.888125
ENSMUSG00000087022	9130024F11Rik	880.267	0.26894	0.164715	1.63276	0.10252	0.48188
ENSMUSG00000086513	9130208D14Rik	208.831	0.946445	0.264519	3.57798	0.000346259	0.0249126
ENSMUSG00000090330	9130221H12Rik	470.534	0.146433	0.181264	0.807843	0.419181	0.797535
ENSMUSG00000099950	9130227L01Rik	153.627	0.452091	0.260452	1.73579	0.0826004	0.438758
ENSMUSG00000054598	9130230L23Rik	29.1458	-0.191617	0.267969	-0.715073	0.474564	0.828048
ENSMUSG00000092626	9130230N09Rik	44.1225	-0.484865	0.265188	-1.82838	0.0674922	0.404729
ENSMUSG00000101892	9130401M01Rik	1149.18	-0.0132982	0.168585	-0.0788814	0.937127	0.98718
ENSMUSG00000105851	9130604C24Rik	40.8094	0.0802304	0.268813	0.298461	0.765351	0.943391
ENSMUSG00000053070	9230110C19Rik	1398.78	0.59409	0.205651	2.88883	0.00386678	0.102802
ENSMUSG00000087624	9230111E07Rik	42.7323	0.283597	0.269103	1.05386	0.291946	0.712704
ENSMUSG00000070461	9230112E08Rik	1084.03	-0.361715	0.157643	-2.29452	0.0217605	0.239933
ENSMUSG00000097145	9230114K14Rik	300.968	-0.282111	0.187851	-1.50178	0.133154	0.533574
ENSMUSG00000097403	9230116N13Rik	177.578	0.100288	0.206712	0.485158	0.627564	0.895978
ENSMUSG00000091050	9330020H09Rik	97.4508	-0.159993	0.245309	-0.652211	0.514265	0.848741
ENSMUSG00000097842	9330104G04Rik	136.865	-0.089757	0.231654	-0.387461	0.698415	0.921269
ENSMUSG00000043498	9330132A10Rik	35.8415	0.20638	0.268525	0.768568	0.44215	0.809123
ENSMUSG00000097781	9330136K24Rik	63.7303	-0.0154014	0.258491	-0.059582	0.952489	0.989961
ENSMUSG00000097061	9330151L19Rik	280.82	-0.0568685	0.20733	-0.274289	0.783862	0.949028
ENSMUSG00000056031	9330154J02Rik	203.042	0.0112788	0.232721	0.0484649	0.961346	0.992607
ENSMUSG00000004360	9330159F19Rik	47.0948	-0.230139	0.26763	-0.859913	0.389837	0.780782
ENSMUSG00000097177	9330159M07Rik	187.189	0.526663	0.20103	2.61983	0.00879744	0.154748
ENSMUSG00000072809	9330160F10Rik	125.791	0.0897834	0.244878	0.366645	0.713884	0.926818
ENSMUSG00000055271	9330161L09Rik	19.2672	0.248614	0.264675	0.939321	0.347566	0.752102
ENSMUSG00000086448	9330162012Rik	28.505	0.162705	0.269488	0.603754	0.546007	0.862982
ENSMUSG00000097194	9330175E14Rik	273.647	0.639207	0.246925	2.58867	0.0096348	0.161876
ENSMUSG00000097166	9330179D12Rik	44.9071	0.293395	0.265356	1.10566	0.268872	0.691
ENSMUSG00000056004	9330182L06Rik	194.892	0.114407	0.220261	0.519416	0.603471	0.886211
ENSMUSG00000059939	9430015G10Rik	3464.65	-0.298241	0.157536	-1.89316	0.0583362	0.381561
ENSMUSG00000025971	9430016H08Rik	1468.57	0.092672	0.147089	0.630043	0.528667	0.855257
ENSMUSG00000033960	9430020K01Rik	3597.91	0.14673	0.152442	0.962529	0.335784	0.7428
ENSMUSG00000055216	9430025C20Rik	47.4949	-0.0931487	0.267748	-0.347897	0.727918	0.932597
ENSMUSG00000102964	9430034N14Rik	45.4176	-0.123537	0.259265	-0.476491	0.633725	0.899108
ENSMUSG00000097073	9430037G07Rik	126.723	0.18112	0.215961	0.838669	0.401655	0.786854
ENSMUSG00000102246	9430037O13Rik	44.4403	0.223866	0.26557	0.842962	0.39925	0.785911
ENSMUSG00000040139	9430038I01Rik	442.643	0.18972	0.183642	1.0331	0.301559	0.71912
ENSMUSG00000102344	9430053O09Rik	38.9981	-0.346505	0.266149	-1.30192	0.192944	0.612271
ENSMUSG00000100632	9430060I03Rik	25.6795	0.184157	0.26685	0.690115	0.490122	0.835702
ENSMUSG00000104263	9430062P05Rik	23.5242	-0.201543	0.265891	-0.757992	0.448456	0.813822
ENSMUSG00000084808	9430091E24Rik	194.336	-0.0357077	0.19962	-0.178878	0.858033	0.96642
ENSMUSG00000097462	9530026P05Rik	49.1967	0.436494	0.2587	1.68726	0.091554	0.461081
ENSMUSG00000097197	9530027J09Rik	37.5858	-0.143758	0.268952	-0.534509	0.592989	0.881782
ENSMUSG00000097858	9530052C20Rik	42.7086	0.0743789	0.267594	0.277954	0.781047	0.947736
ENSMUSG00000045345	9530056K15Rik	35.0084	0.239004	0.267334	0.894029	0.371306	0.76763
ENSMUSG00000036275	9530068E07Rik	10390.7	0.240824	0.137529	1.75107	0.0799331	0.435046
ENSMUSG00000036411	9530077C05Rik	315.305	-0.529137	0.199137	-2.65715	0.00788034	0.147979
ENSMUSG00000097006	9530082P21Rik	2158.02	-0.219193	0.160348	-1.36698	0.17163	0.588356
ENSMUSG00000103867	9630010A21Rik	20.0819	-0.0707277	0.263553	-0.268362	0.788421	0.95027
ENSMUSG00000059027	9630013D21Rik	81.6436	0.0917483	0.256439	0.357778	0.72051	0.929382
ENSMUSG00000073386	9830107B12Rik	385.189	0.277433	0.221611	1.25189	0.210609	0.629438
ENSMUSG00000104763	9830132P13Rik	140.815	-0.487195	0.23335	-2.08783	0.0368133	0.30737
ENSMUSG00000087528	9830144P21Rik	316.88	-0.458111	0.227459	-2.01403	0.044006	0.332822
ENSMUSG00000074158	9830147E19Rik	309.355	0.0991204	0.185232	0.535114	0.592571	0.881602
ENSMUSG00000044551	9930012K11Rik	502.017	-0.155554	0.177822	-0.874776	0.381696	0.77431
ENSMUSG00000097493	9930014A18Rik	129.066	0.161073	0.224745	0.716693	0.473564	0.828048
ENSMUSG00000046138	9930021J03Rik	3216.71	0.0175587	0.17955	0.097793	0.922097	0.983536
ENSMUSG00000044730	9930104L06Rik	1316.29	0.0448497	0.16851	0.266155	0.79012	0.950725
ENSMUSG00000069893	9930111J21Rik1	70.9665	0.459826	0.26087	1.76266	0.0779575	0.42921
ENSMUSG00000069892	9930111J21Rik2	386.751	0.577209	0.225102	2.56421	0.010341	0.168173
ENSMUSG00000079144	A130010J15Rik	712.292	0.0403263	0.162608	0.247997	0.804136	0.954275
ENSMUSG00000097944	A130014A01Rik	239.239	0.147123	0.195714	0.751722	0.452218	0.814757
ENSMUSG00000102277	A130050O07Rik	656.628	-0.337578	0.246606	-1.3689	0.171032	0.587531
ENSMUSG00000097643	A130051J06Rik	65.1964	0.178041	0.256692	0.6936	0.487933	0.834818
ENSMUSG00000104291	A130071D04Rik	150.666	-0.152966	0.258565	-0.591595	0.554122	0.865785
ENSMUSG00000034560	A230046K03Rik	5605.3	0.244544	0.158882	1.53915	0.123768	0.521161
ENSMUSG00000038884	A230050P20Rik	965.191	-0.152895	0.181116	-0.844181	0.398568	0.785911
ENSMUSG00000087178	A230056P14Rik	101.563	-0.279305	0.257443	-1.08492	0.277958	0.699376
ENSMUSG00000097692	A230060F14Rik	22.8524	-0.0038766	0.268636	-0.0144306	0.988486	0.997594
ENSMUSG00000087075	A230065H16Rik	92.8156	0.191561	0.267324	0.716588	0.473628	0.828048
ENSMUSG00000086877	A230072C01Rik	168.422	-0.105712	0.235256	-0.44935	0.653179	0.906629
ENSMUSG00000055818	A230083G16Rik	24.3587	0.0305914	0.26895	0.113744	0.909441	0.979697
ENSMUSG00000087026	A230103J11Rik	39.8167	0.129711	0.264887	0.489683	0.624358	0.894846
ENSMUSG00000097292	A230107N01Rik	21.2382	0.24949	0.265854	0.938444	0.348016	0.752654
ENSMUSG00000087125	A230108P19Rik	32.4517	-0.138603	0.267569	-0.518009	0.604452	0.886596
ENSMUSG00000030111	A2m	4905.7	0.741302	0.174567	4.24653	2.17105e-05	0.00359132
ENSMUSG00000097915	A330009N23Rik	117.105	0.0623556	0.241194	0.258529	0.795999	0.953385
ENSMUSG00000096929	A330023F24Rik	57.2642	0.065371	0.261324	0.250153	0.802469	0.954273
ENSMUSG00000097622	A330033J07Rik	20.4101	0.169012	0.267369	0.632132	0.5273	0.854981
ENSMUSG00000085615	A330035P11Rik	168.941	-0.0522938	0.213636	-0.24478	0.806627	0.954848
ENSMUSG00000086213	A330040F15Rik	27.6473	-0.0654501	0.26912	-0.243201	0.80785	0.955157
ENSMUSG00000087466	A330041J22Rik	28.2882	0.483002	0.268167	1.80113	0.0716828	0.414716
ENSMUSG00000097868	A330069E16Rik	64.764	0.239534	0.264727	0.904837	0.365552	0.76444
ENSMUSG00000097960	A330074K22Rik	34.0428	0.151001	0.269066	0.561207	0.574657	0.874501
ENSMUSG00000047613	A430005L14Rik	3736.85	-0.143027	0.166065	-0.861271	0.389089	0.780261
ENSMUSG00000097603	A430010J10Rik	229.183	-0.377586	0.242769	-1.55533	0.119868	0.514227
ENSMUSG00000104507	A430027H14Rik	23.4223	-0.17359	0.266159	-0.652203	0.51427	0.848741
ENSMUSG00000056014	A430033K04Rik	620.559	-0.312741	0.208632	-1.49901	0.133871	0.534545
ENSMUSG00000087305	A430035B10Rik	193.963	0.0507623	0.203156	0.249868	0.802689	0.954273
ENSMUSG00000097353	A430046D13Rik	596.281	0.0837089	0.170727	0.490309	0.623915	0.894846
ENSMUSG00000090564	A430057M04Rik	38.406	-0.227787	0.268657	-0.847872	0.396509	0.784266
ENSMUSG00000090030	A430072P03Rik	48.1199	-0.299816	0.261143	-1.14809	0.25093	0.67504
ENSMUSG00000074497	A430078G23Rik	277.069	-0.390527	0.207883	-1.87859	0.0603002	0.386578
ENSMUSG00000085589	A430078I02Rik	41.3045	0.00860503	0.269008	0.031988	0.974482	0.996377
ENSMUSG00000067577	A430093F15Rik	44.2567	0.103394	0.268597	0.384941	0.700281	0.921588
ENSMUSG00000045838	A430105I19Rik	639.293	-0.313372	0.171272	-1.82967	0.0672988	0.404378
ENSMUSG00000097784	A430105J06Rik	52.4081	0.123496	0.26819	0.460477	0.645174	0.903186
ENSMUSG00000098206	A430106G13Rik	474.714	0.278806	0.214865	1.29759	0.19443	0.613514
ENSMUSG00000054135	A430110L20Rik	121.907	-0.433549	0.230684	-1.87941	0.0601887	0.386494
ENSMUSG00000047878	A4galt	355.683	-0.0233023	0.183986	-0.126653	0.899215	0.976271
ENSMUSG00000043122	A530016L24Rik	149.125	0.292307	0.244252	1.19674	0.231407	0.653356
ENSMUSG00000072847	A530017D24Rik	369.941	0.170082	0.186188	0.913493	0.360983	0.761053
ENSMUSG00000097124	A530020G20Rik	116.382	0.145965	0.263201	0.554577	0.579184	0.877184
ENSMUSG00000105160	A530030E21Rik	57.0326	-0.156293	0.259478	-0.602336	0.546951	0.863139
ENSMUSG00000089844	A530032D15Rik	217.241	1.05264	0.210641	4.99729	5.81416e-07	0.000244625
ENSMUSG00000072109	A530040E14Rik	40.111	0.0916293	0.269441	0.340072	0.733802	0.934307
ENSMUSG00000104973	A530041M06Rik	28.9506	-0.0555887	0.268028	-0.207399	0.835699	0.960448
ENSMUSG00000043939	A530064D06Rik	350.462	0.1788	0.175307	1.01993	0.307763	0.723983
ENSMUSG00000104273	A530064N14Rik	205.784	0.221365	0.220553	1.00368	0.315532	0.728649
ENSMUSG00000085112	A530072M11Rik	36.5783	-0.350089	0.268836	-1.30224	0.192835	0.612037
ENSMUSG00000052760	A630001G21Rik	955.81	-0.172057	0.157118	-1.09508	0.273481	0.695752
ENSMUSG00000055110	A630012P03Rik	53.5112	0.00397337	0.263654	0.0150704	0.987976	0.997594
ENSMUSG00000086395	A630014C17Rik	63.2824	0.0550434	0.265878	0.207025	0.835991	0.960496
ENSMUSG00000048215	A630023P12Rik	200.704	-0.338945	0.250985	-1.35046	0.17687	0.594328
ENSMUSG00000054293	A630033H20Rik	789.027	0.497333	0.202004	2.462	0.0138165	0.191564
ENSMUSG00000103083	A630035G10Rik	43.6837	-0.396758	0.269506	-1.47217	0.140976	0.544276
ENSMUSG00000086725	A630052C17Rik	380.686	-0.0453892	0.184167	-0.246457	0.805328	0.954597
ENSMUSG00000097160	A630072L19Rik	21.6489	-0.0796434	0.269295	-0.295748	0.767423	0.943613
ENSMUSG00000084846	A730011C13Rik	205.876	-0.176992	0.219615	-0.805917	0.420291	0.798339
ENSMUSG00000050875	A730017C20Rik	52.5774	-0.150425	0.269142	-0.558905	0.576226	0.875444
ENSMUSG00000085566	A730017L22Rik	114.063	-0.184089	0.249822	-0.736879	0.461196	0.821309
ENSMUSG00000097924	A730020E08Rik	58.2294	-0.0469129	0.263201	-0.17824	0.858535	0.96642
ENSMUSG00000056738	A730036I17Rik	381.754	-0.179898	0.211589	-0.850224	0.3952	0.783417
ENSMUSG00000048636	A730049H05Rik	45.1069	-0.0273935	0.269523	-0.101637	0.919045	0.982858
ENSMUSG00000097756	A730056A06Rik	20.0199	0.172933	0.242838	0.712134	0.476382	0.828903
ENSMUSG00000103529	A730089K16Rik	289.662	0.00774537	0.236675	0.0327257	0.973893	0.996212
ENSMUSG00000086552	A730090H04Rik	35.7847	0.361437	0.269431	1.34148	0.179764	0.596971
ENSMUSG00000044060	A830010M20Rik	493.14	0.125635	0.18277	0.687394	0.491835	0.836465
ENSMUSG00000071567	A830039N20Rik	636.389	0.210797	0.21415	0.984344	0.324946	0.736372
ENSMUSG00000044150	A830080D01Rik	1346.95	0.0703129	0.188882	0.372258	0.709701	0.92449
ENSMUSG00000087143	A830082K12Rik	39.3315	0.350895	0.269457	1.30223	0.192839	0.612037
ENSMUSG00000045506	A930002H24Rik	22.6631	0.452356	0.267721	1.68966	0.0910934	0.459959
ENSMUSG00000054057	A930004D18Rik	180.357	-0.231312	0.23541	-0.982593	0.325808	0.737066
ENSMUSG00000102602	A930004J17Rik	444.072	-0.143418	0.17979	-0.797695	0.425047	0.800084
ENSMUSG00000054426	A930005H10Rik	385.529	-0.165677	0.184513	-0.897913	0.369232	0.766513
ENSMUSG00000084866	A930006K02Rik	146.62	-0.028278	0.261264	-0.108235	0.913809	0.981348
ENSMUSG00000097855	A930007I19Rik	70.6756	0.214181	0.254352	0.842065	0.399751	0.785929
ENSMUSG00000097610	A930012L18Rik	22.0845	-0.0655187	0.269187	-0.243395	0.807699	0.955141
ENSMUSG00000054181	A930012O16Rik	50.6257	-0.0838511	0.269221	-0.311458	0.755453	0.942169
ENSMUSG00000060530	A930017M01Rik	175.301	-0.0310019	0.239016	-0.129706	0.896799	0.975872
ENSMUSG00000091089	A930018M24Rik	381.467	-0.422302	0.224667	-1.87969	0.060151	0.386494
ENSMUSG00000056735	A930024E05Rik	76.9191	0.1472	0.24837	0.592666	0.553405	0.86566
ENSMUSG00000097566	A930024N18Rik	32.999	-0.222137	0.269505	-0.82424	0.409803	0.791866
ENSMUSG00000096988	A930029G22Rik	23.8443	0.31403	0.267235	1.17511	0.239952	0.664301
ENSMUSG00000090622	A930033H14Rik	270.876	-0.0723774	0.198211	-0.365152	0.714998	0.927394
ENSMUSG00000052241	A930035D04Rik	23.7093	0.0613903	0.26881	0.228378	0.819353	0.956936
ENSMUSG00000097310	A930038B10Rik	27.0786	0.19382	0.267595	0.724303	0.46888	0.824823
ENSMUSG00000074357	AA386476	30.8539	0.0503149	0.269033	0.187021	0.851644	0.965313
ENSMUSG00000083307	AA414768	299.006	0.153477	0.191384	0.801931	0.422593	0.799162
ENSMUSG00000087385	AA415398	342.545	0.107785	0.202709	0.531722	0.594919	0.882459
ENSMUSG00000093483	AA465934	279.726	0.404027	0.229289	1.76209	0.0780542	0.429263
ENSMUSG00000033213	AA467197	113.151	0.321706	0.225297	1.42792	0.153315	0.56379
ENSMUSG00000096687	AA474331	1210.55	-0.00469931	0.173712	-0.0270523	0.978418	0.997041
ENSMUSG00000073867	AA474408	296.691	0.196081	0.197386	0.993387	0.320521	0.731815
ENSMUSG00000097345	AA543186	82.1034	-0.466173	0.25731	-1.81172	0.07003	0.411795
ENSMUSG00000103149	AA914427	50.3811	-0.0370343	0.265055	-0.139723	0.888879	0.973647
ENSMUSG00000042510	AA986860	394.659	-0.327204	0.210285	-1.55601	0.119707	0.51416
ENSMUSG00000036678	Aaas	2807	-0.232025	0.160363	-1.44687	0.147932	0.555387
ENSMUSG00000029482	Aacs	1987.44	0.181685	0.163516	1.11112	0.266517	0.689721
ENSMUSG00000021482	Aaed1	915.417	0.216866	0.166321	1.3039	0.192268	0.611826
ENSMUSG00000037257	Aagab	7268.45	0.0469087	0.165738	0.283029	0.777155	0.945998
ENSMUSG00000057230	Aak1	7698.15	0.0532312	0.148006	0.359655	0.719105	0.929355
ENSMUSG00000035642	Aamdc	743.72	-0.119012	0.177602	-0.670105	0.502791	0.841798
ENSMUSG00000006299	Aamp	9010.82	-0.353531	0.152359	-2.32038	0.0203203	0.231178
ENSMUSG00000027628	Aar2	2770.55	0.0239294	0.152719	0.15669	0.875489	0.971071
ENSMUSG00000068522	Aard	29.1199	1.08036	0.269455	4.00942	6.08686e-05	0.00771867
ENSMUSG00000031960	Aars	23819.5	0.0351848	0.16237	0.216695	0.828446	0.959186
ENSMUSG00000023938	Aars2	966.182	-0.244718	0.191646	-1.27693	0.201628	0.620815
ENSMUSG00000075528	Aarsd1	66.9189	0.206692	0.255266	0.809712	0.418106	0.796772
ENSMUSG00000055923	Aasdh	1063.28	-0.0739807	0.163431	-0.452673	0.650784	0.905679
ENSMUSG00000025894	Aasdhppt	2848.42	0.345481	0.176376	1.95878	0.0501389	0.354749
ENSMUSG00000029695	Aass	38.3498	0.308463	0.264179	1.16763	0.242956	0.666307
ENSMUSG00000018697	Aatf	3097.14	-0.0099974	0.139616	-0.0716064	0.942915	0.988326
ENSMUSG00000025375	Aatk	414.189	0.116499	0.194377	0.599347	0.548941	0.863917
ENSMUSG00000057191	AB124611	2139.65	0.17833	0.178639	0.998271	0.318148	0.7302
ENSMUSG00000057880	Abat	1486.4	-0.0964668	0.16871	-0.571792	0.567463	0.871383
ENSMUSG00000015243	Abca1	9940.81	0.0352547	0.173266	0.203472	0.838766	0.96187
ENSMUSG00000004668	Abca13	807.509	0.596002	0.19444	3.06522	0.00217506	0.0750405
ENSMUSG00000026944	Abca2	2294.51	0.0483584	0.180492	0.267925	0.788757	0.95027
ENSMUSG00000024130	Abca3	3511.51	-0.491224	0.159495	-3.07988	0.00207087	0.0738116
ENSMUSG00000028125	Abca4	191.523	-0.0551104	0.234395	-0.235117	0.814118	0.956036
ENSMUSG00000018800	Abca5	1392.13	0.263893	0.217181	1.21508	0.224334	0.646317
ENSMUSG00000044749	Abca6	156.003	0.0029907	0.257272	0.0116247	0.990725	0.99836
ENSMUSG00000035722	Abca7	5349.8	-0.421017	0.179931	-2.33988	0.0192901	0.226267
ENSMUSG00000041828	Abca8a	1384.35	-0.321892	0.178781	-1.80049	0.0717836	0.414716
ENSMUSG00000020620	Abca8b	369.234	0.519053	0.208496	2.48951	0.012792	0.186835
ENSMUSG00000041797	Abca9	2120.78	0.270485	0.168039	1.60966	0.107473	0.492781
ENSMUSG00000031974	Abcb10	17867.9	-0.476853	0.173684	-2.74552	0.00604144	0.12963
ENSMUSG00000040584	Abcb1a	73.9287	0.475777	0.256643	1.85385	0.0637613	0.394891
ENSMUSG00000028970	Abcb1b	213.157	-0.112562	0.258031	-0.436234	0.662667	0.90927
ENSMUSG00000042476	Abcb4	7883.4	-0.30525	0.165132	-1.84852	0.0645273	0.396659
ENSMUSG00000026198	Abcb6	317.59	-0.472431	0.218085	-2.16627	0.0302906	0.284067
ENSMUSG00000031333	Abcb7	4754.32	-0.0152476	0.167814	-0.0908597	0.927604	0.984473
ENSMUSG00000028973	Abcb8	2074.69	-0.15214	0.180668	-0.842102	0.399731	0.785929
ENSMUSG00000029408	Abcb9	630.305	-0.331479	0.183941	-1.80209	0.071531	0.414494
ENSMUSG00000023088	Abcc1	4200.87	0.0790069	0.155809	0.507074	0.612103	0.889392
ENSMUSG00000032842	Abcc10	630.911	-0.207462	0.202213	-1.02596	0.304912	0.7221
ENSMUSG00000020865	Abcc3	674.877	-0.144052	0.178199	-0.80838	0.418872	0.797346
ENSMUSG00000032849	Abcc4	1838.83	0.211266	0.159728	1.32266	0.185949	0.603785
ENSMUSG00000022822	Abcc5	7414.95	-0.00283179	0.16052	-0.0176413	0.985925	0.997594
ENSMUSG00000030834	Abcc6	41.1242	-0.105326	0.266957	-0.394545	0.693179	0.919437
ENSMUSG00000030249	Abcc9	5186.94	0.202573	0.18682	1.08432	0.278222	0.699493
ENSMUSG00000031378	Abcd1	2370.83	0.00164791	0.168051	0.00980602	0.992176	0.998825
ENSMUSG00000055782	Abcd2	2028.11	0.198605	0.161878	1.22688	0.219867	0.641524
ENSMUSG00000028127	Abcd3	3194.42	0.224493	0.167331	1.34161	0.179722	0.596934
ENSMUSG00000021240	Abcd4	771.08	-0.198666	0.164309	-1.2091	0.226625	0.649107
ENSMUSG00000058355	Abce1	15696.8	0.193863	0.154044	1.25849	0.208214	0.627002
ENSMUSG00000038762	Abcf1	12194.5	-0.250475	0.156502	-1.60046	0.109496	0.496877
ENSMUSG00000028953	Abcf2	9170.46	-0.117359	0.142042	-0.826231	0.408673	0.79084
ENSMUSG00000003234	Abcf3	4369.77	0.0375985	0.168109	0.223656	0.823025	0.957175
ENSMUSG00000024030	Abcg1	1381.2	0.0968198	0.173428	0.558272	0.576659	0.875573
ENSMUSG00000029802	Abcg2	6105.52	-0.158561	0.154238	-1.02803	0.303936	0.721291
ENSMUSG00000029299	Abcg3	786.608	0.634333	0.188274	3.36919	0.000753888	0.0397727
ENSMUSG00000032131	Abcg4	2018.34	-0.500278	0.189722	-2.63689	0.00836692	0.151707
ENSMUSG00000033157	Abhd10	1083.55	0.0895863	0.162855	0.550099	0.582251	0.877913
ENSMUSG00000040532	Abhd11	928.272	-0.146195	0.187033	-0.781654	0.434418	0.80403
ENSMUSG00000085042	Abhd11os	22.4346	-0.346386	0.267497	-1.29491	0.19535	0.614107
ENSMUSG00000032046	Abhd12	5697.42	-0.177702	0.155302	-1.14424	0.252524	0.676666
ENSMUSG00000040396	Abhd13	4729.67	0.351606	0.135972	2.58588	0.00971308	0.162478
ENSMUSG00000042210	Abhd14a	1045.88	-0.265141	0.165755	-1.5996	0.109688	0.497144
ENSMUSG00000042073	Abhd14b	227.972	-0.162376	0.210476	-0.771468	0.44043	0.808405
ENSMUSG00000000686	Abhd15	361.582	-0.0724103	0.217148	-0.33346	0.738787	0.936071
ENSMUSG00000007036	Abhd16a	4655.18	-0.260935	0.183058	-1.42542	0.154035	0.564351
ENSMUSG00000003346	Abhd17a	3926.74	-0.152213	0.166133	-0.916213	0.359555	0.760611
ENSMUSG00000047368	Abhd17b	2354.65	0.434187	0.164525	2.63903	0.00831431	0.151664
ENSMUSG00000038459	Abhd17c	2253.12	-0.081059	0.159433	-0.50842	0.611159	0.889001
ENSMUSG00000039202	Abhd2	3857.52	0.138486	0.151869	0.911876	0.361834	0.761768
ENSMUSG00000002475	Abhd3	111.233	0.140225	0.237478	0.590475	0.554872	0.866118
ENSMUSG00000040997	Abhd4	4784.58	-0.0639921	0.14328	-0.446624	0.655147	0.906716
ENSMUSG00000032540	Abhd5	3345.25	0.056748	0.138889	0.408585	0.682844	0.915917
ENSMUSG00000025277	Abhd6	366.415	-0.229084	0.200718	-1.14132	0.253735	0.677492
ENSMUSG00000007950	Abhd8	1813.57	-0.0056439	0.185129	-0.0304863	0.975679	0.996743
ENSMUSG00000058835	Abi1	7398.56	0.266176	0.159057	1.67347	0.0942356	0.466812
ENSMUSG00000026782	Abi2	2198.9	0.19678	0.174183	1.12973	0.258591	0.683667
ENSMUSG00000018381	Abi3	491.788	-0.0243685	0.218614	-0.111468	0.911245	0.980405
ENSMUSG00000035258	Abi3bp	3086.45	0.346876	0.193358	1.79396	0.0728199	0.41615
ENSMUSG00000026842	Abl1	6493.14	-0.113827	0.157828	-0.721212	0.470779	0.825743
ENSMUSG00000026596	Abl2	4281.81	0.157644	0.1435	1.09857	0.271956	0.694384
ENSMUSG00000025085	Ablim1	3489.16	0.120833	0.153271	0.788364	0.430484	0.802177
ENSMUSG00000029095	Ablim2	92.9008	-0.251334	0.244969	-1.02598	0.304899	0.7221
ENSMUSG00000032735	Ablim3	60.896	-0.223943	0.265468	-0.843578	0.398905	0.785911
ENSMUSG00000017631	Abr	10386.1	0.0885672	0.154368	0.57374	0.566143	0.871236
ENSMUSG00000078453	Abracl	6942.46	0.373898	0.161143	2.32028	0.0203257	0.231178
ENSMUSG00000036376	Abt1	1635.45	0.191257	0.172787	1.1069	0.268339	0.690708
ENSMUSG00000030083	Abtb1	3163.92	-0.43176	0.188754	-2.28742	0.0221714	0.242706
ENSMUSG00000032724	Abtb2	1243.92	0.0558937	0.154146	0.362602	0.716902	0.928161
ENSMUSG00000105321	AC129321.1	34.0255	0.406516	0.269143	1.51041	0.130939	0.530729
ENSMUSG00000079222	AC132444.1	29.1353	0.803701	0.268091	2.99786	0.0027188	0.0836562
ENSMUSG00000079190	AC133103.1	48.9459	1.53865	0.264185	5.82415	5.74056e-09	5.05012e-06
ENSMUSG00000105167	AC161199.1	25.0272	-0.216178	0.267165	-0.809154	0.418427	0.797114
ENSMUSG00000079808	AC168977.1	60.9065	0.740421	0.252994	2.92664	0.00342649	0.0962439
ENSMUSG00000036138	Acaa1a	3850.99	-0.00115857	0.204978	-0.0056522	0.99549	0.998946
ENSMUSG00000010651	Acaa1b	247.44	0.117898	0.218579	0.539384	0.589622	0.880996
ENSMUSG00000036880	Acaa2	6822.85	-0.160486	0.201569	-0.796185	0.425925	0.800947
ENSMUSG00000020532	Acaca	6626.89	-0.224059	0.157875	-1.41922	0.155835	0.566709
ENSMUSG00000042010	Acacb	465.029	0.21862	0.209259	1.04473	0.296147	0.715789
ENSMUSG00000029456	Acad10	466.614	0.116123	0.207166	0.560533	0.575116	0.874718
ENSMUSG00000090150	Acad11	1951.47	0.0533088	0.158356	0.33664	0.736389	0.934987
ENSMUSG00000042647	Acad12	273.899	-0.451579	0.213498	-2.11514	0.0344178	0.29891
ENSMUSG00000031969	Acad8	3339.72	-0.121728	0.156255	-0.779031	0.435962	0.804807
ENSMUSG00000027710	Acad9	2178.92	0.20575	0.145967	1.40956	0.15867	0.571618
ENSMUSG00000026003	Acadl	5052.64	-0.132376	0.142827	-0.926822	0.354019	0.757225
ENSMUSG00000062908	Acadm	5066.91	0.138763	0.144512	0.960216	0.336946	0.743356
ENSMUSG00000029545	Acads	2520.98	-0.00960501	0.191166	-0.0502443	0.959928	0.992569
ENSMUSG00000030861	Acadsb	3707.69	0.284186	0.169784	1.67381	0.0941682	0.466627
ENSMUSG00000018574	Acadvl	3587.72	-0.0138628	0.161473	-0.0858522	0.931584	0.98515
ENSMUSG00000030607	Acan	214447	0.458133	0.145877	3.14054	0.00168639	0.0650169
ENSMUSG00000001588	Acap1	2802.78	-0.124265	0.1688	-0.736168	0.461629	0.821551
ENSMUSG00000049076	Acap2	7198.06	0.231702	0.14572	1.59005	0.111824	0.502144
ENSMUSG00000029033	Acap3	2989.03	-0.101937	0.175093	-0.582189	0.560439	0.86848
ENSMUSG00000032047	Acat1	10169.6	0.0629439	0.147859	0.425703	0.670324	0.91233
ENSMUSG00000023832	Acat2	2461.65	0.292199	0.15865	1.84178	0.0655067	0.399061
ENSMUSG00000062480	Acat3	74.9299	0.22718	0.2474	0.918271	0.358477	0.759825
ENSMUSG00000026499	Acbd3	7209.62	0.33602	0.146308	2.29666	0.0216384	0.239036
ENSMUSG00000056938	Acbd4	1384.42	-0.45757	0.186256	-2.45667	0.0140232	0.193446
ENSMUSG00000026781	Acbd5	3504.28	0.211953	0.173607	1.22088	0.222132	0.644355
ENSMUSG00000033701	Acbd6	1763.63	-0.325229	0.159617	-2.03755	0.0415947	0.324164
ENSMUSG00000040272	Accs	1160.06	0.0486018	0.159116	0.305448	0.760025	0.942584
ENSMUSG00000038000	Acd	2195.9	-0.326733	0.182247	-1.79281	0.0730041	0.416668
ENSMUSG00000020681	Ace	1732.67	0.0387344	0.167395	0.231395	0.817008	0.956586
ENSMUSG00000038007	Acer2	557.891	-0.158491	0.162359	-0.976177	0.328977	0.738318
ENSMUSG00000030760	Acer3	3208.08	0.220678	0.154465	1.42866	0.153102	0.563283
ENSMUSG00000023328	Ache	1252.39	-0.687176	0.197232	-3.48411	0.000493778	0.0309274
ENSMUSG00000022185	Acin1	13884.4	-0.286618	0.154802	-1.85151	0.0640964	0.396186
ENSMUSG00000037872	Ackr1	896.278	-0.374923	0.183616	-2.04188	0.0411633	0.32291
ENSMUSG00000044534	Ackr2	426.875	0.343704	0.192789	1.7828	0.0746195	0.421537
ENSMUSG00000044337	Ackr3	3296.4	0.253007	0.161519	1.56642	0.11725	0.511095
ENSMUSG00000079355	Ackr4	2665.89	-0.223755	0.181589	-1.2322	0.217873	0.638994
ENSMUSG00000020917	Acly	14059.2	0.00812934	0.138587	0.0586586	0.953224	0.989981
ENSMUSG00000026348	Acmsd	625.094	-0.274894	0.193901	-1.4177	0.156278	0.567334
ENSMUSG00000028405	Aco1	5015.84	0.0376082	0.137598	0.27332	0.784607	0.949028
ENSMUSG00000022477	Aco2	17526.5	-0.054825	0.155243	-0.353155	0.723972	0.931137
ENSMUSG00000072949	Acot1	411.797	0.336876	0.208004	1.61956	0.105326	0.488235
ENSMUSG00000047565	Acot10	97.0012	0.334294	0.225408	1.48306	0.138057	0.541062
ENSMUSG00000034853	Acot11	892.908	0.0833547	0.162072	0.514308	0.607037	0.88749
ENSMUSG00000021620	Acot12	141.19	-0.218328	0.239779	-0.910537	0.362539	0.762258
ENSMUSG00000006717	Acot13	1021.93	0.450244	0.190349	2.36536	0.0180125	0.218156
ENSMUSG00000021226	Acot2	376.888	0.507395	0.20884	2.42959	0.0151158	0.201892
ENSMUSG00000043487	Acot6	473.255	0.059331	0.20412	0.290668	0.771306	0.944981
ENSMUSG00000028937	Acot7	3035.75	0.0982338	0.159534	0.615754	0.538057	0.859066
ENSMUSG00000017307	Acot8	715.126	0.0790153	0.199906	0.395263	0.692649	0.919177
ENSMUSG00000025287	Acot9	2455.44	0.250974	0.144833	1.73285	0.0831221	0.44017
ENSMUSG00000020777	Acox1	4236.79	0.0368021	0.145402	0.253105	0.800187	0.953856
ENSMUSG00000021751	Acox2	32.878	0.548969	0.267885	2.04927	0.0404356	0.320694
ENSMUSG00000029098	Acox3	2588.47	-0.0283513	0.157441	-0.180075	0.857093	0.96642
ENSMUSG00000044573	Acp1	6449.42	-0.177902	0.155102	-1.147	0.251381	0.675766
ENSMUSG00000002103	Acp2	3795.68	0.252042	0.138594	1.81856	0.0689784	0.408869
ENSMUSG00000001348	Acp5	128508	-0.101521	0.204527	-0.496368	0.619635	0.892936
ENSMUSG00000028093	Acp6	1296.99	-0.262132	0.161378	-1.62433	0.104305	0.485851
ENSMUSG00000032561	Acpp	595.345	-0.151224	0.1793	-0.843413	0.398997	0.785911
ENSMUSG00000072770	Acrbp	348.285	-0.289684	0.215169	-1.34631	0.178201	0.595122
ENSMUSG00000032281	Acsbg1	172.151	0.269185	0.218015	1.23471	0.21694	0.637676
ENSMUSG00000076435	Acsf2	1253.35	-0.150539	0.157592	-0.955242	0.339455	0.745046
ENSMUSG00000015016	Acsf3	1390.16	-0.0293981	0.166939	-0.176101	0.860215	0.96642
ENSMUSG00000018796	Acsl1	10767.2	-0.0506083	0.170241	-0.297275	0.766257	0.943525
ENSMUSG00000032883	Acsl3	2800.34	0.431669	0.164097	2.63058	0.008524	0.153037
ENSMUSG00000031278	Acsl4	3836.46	0.0769164	0.166194	0.462812	0.643499	0.902686
ENSMUSG00000024981	Acsl5	15095.9	-0.0413571	0.134985	-0.306383	0.759313	0.942584
ENSMUSG00000020333	Acsl6	413.163	-0.0780964	0.192958	-0.404732	0.685674	0.917234
ENSMUSG00000030935	Acsm3	33.5313	0.274419	0.266993	1.02781	0.304037	0.721291
ENSMUSG00000027452	Acss1	6281.41	-0.565977	0.159134	-3.5566	0.000375681	0.0262488
ENSMUSG00000027605	Acss2	1591.87	-0.00785974	0.15485	-0.0507571	0.959519	0.992493
ENSMUSG00000035948	Acss3	122.096	0.227808	0.228262	0.998012	0.318273	0.730274
ENSMUSG00000031972	Acta1	5044.15	-0.362277	0.268476	-1.34938	0.177215	0.594551
ENSMUSG00000035783	Acta2	2721.56	0.192761	0.176841	1.09002	0.275703	0.69702
ENSMUSG00000029580	Actb	69642.1	-0.0630156	0.134983	-0.466841	0.640613	0.901049
ENSMUSG00000068614	Actc1	39.8312	-0.704023	0.265053	-2.65615	0.00790375	0.147979
ENSMUSG00000062825	Actg1	84279.5	0.14602	0.138929	1.05104	0.293241	0.713657
ENSMUSG00000059430	Actg2	165.216	0.265687	0.217014	1.22428	0.220845	0.642889
ENSMUSG00000074978	Actg-ps1	67.9402	0.200038	0.244073	0.819582	0.412455	0.79374
ENSMUSG00000027671	Actl6a	4634.16	-0.141228	0.145472	-0.970828	0.331634	0.740048
ENSMUSG00000015143	Actn1	10253.9	0.194867	0.139027	1.40165	0.161021	0.576067
ENSMUSG00000052374	Actn2	227.738	-0.724727	0.24507	-2.95723	0.00310419	0.0912105
ENSMUSG00000006457	Actn3	603.521	-0.558223	0.233617	-2.38948	0.0168723	0.211921
ENSMUSG00000054808	Actn4	19204.4	-0.0472487	0.139391	-0.338965	0.734636	0.934546
ENSMUSG00000021076	Actr10	4119.3	0.29937	0.143112	2.09186	0.0364513	0.306064
ENSMUSG00000025228	Actr1a	11844	-0.194917	0.146033	-1.33474	0.18196	0.599943
ENSMUSG00000037351	Actr1b	9839.66	-0.00969199	0.160994	-0.060201	0.951996	0.989961
ENSMUSG00000020152	Actr2	25012.9	0.3614	0.14846	2.43432	0.0149198	0.200229
ENSMUSG00000026341	Actr3	17547.9	0.309252	0.149781	2.0647	0.0389517	0.315699
ENSMUSG00000056367	Actr3b	377.468	0.464858	0.182208	2.55125	0.0107337	0.171828
ENSMUSG00000037761	Actr5	833.787	-0.120623	0.177271	-0.68044	0.496226	0.838879
ENSMUSG00000019948	Actr6	1220.69	0.387409	0.182413	2.1238	0.0336868	0.296217
ENSMUSG00000015971	Actr8	2231.74	-0.00893196	0.14695	-0.0607824	0.951533	0.989961
ENSMUSG00000026836	Acvr1	2873.23	0.183862	0.158333	1.16124	0.245546	0.669118
ENSMUSG00000000532	Acvr1b	1536.59	0.108243	0.15929	0.67953	0.496802	0.839088
ENSMUSG00000026834	Acvr1c	83.3363	0.215147	0.25929	0.829753	0.406678	0.789216
ENSMUSG00000052155	Acvr2a	944.896	0.211133	0.168489	1.25309	0.210172	0.629086
ENSMUSG00000061393	Acvr2b	138.722	-0.0753113	0.243439	-0.309365	0.757044	0.942289
ENSMUSG00000000530	Acvrl1	1859.87	0.15517	0.172211	0.901049	0.367562	0.765995
ENSMUSG00000023262	Acy1	1302.16	-0.069839	0.159519	-0.437809	0.661524	0.908855
ENSMUSG00000024866	Acy3	357.009	0.0851892	0.180678	0.471496	0.637287	0.900562
ENSMUSG00000008822	Acyp1	459.408	0.00521813	0.215382	0.0242273	0.980671	0.997207
ENSMUSG00000060923	Acyp2	443.407	-0.428287	0.208194	-2.05715	0.0396717	0.318422
ENSMUSG00000017697	Ada	743.659	0.0766666	0.178738	0.428933	0.667972	0.911673
ENSMUSG00000027719	Adad1	25.4284	0.658452	0.258718	2.54506	0.010926	0.174043
ENSMUSG00000027259	Adal	1494.84	0.153547	0.150435	1.02068	0.307405	0.723799
ENSMUSG00000054693	Adam10	23308.2	0.0659338	0.154079	0.427923	0.668707	0.911716
ENSMUSG00000020926	Adam11	158.032	0.329222	0.210089	1.56706	0.1171	0.510901
ENSMUSG00000054555	Adam12	14427.9	0.159843	0.165514	0.965738	0.334175	0.742024
ENSMUSG00000028041	Adam15	3896.3	0.0473586	0.177146	0.267343	0.789205	0.95043
ENSMUSG00000052593	Adam17	6954.03	0.216381	0.150207	1.44055	0.149712	0.557954
ENSMUSG00000011256	Adam19	3817.79	-0.0952079	0.166467	-0.571932	0.567368	0.871383
ENSMUSG00000072647	Adam1a	140.504	-0.166318	0.232567	-0.715138	0.474524	0.828048
ENSMUSG00000040537	Adam22	336.389	-0.192868	0.200878	-0.960121	0.336995	0.743356
ENSMUSG00000025964	Adam23	303.673	0.317348	0.215249	1.47433	0.140393	0.54366
ENSMUSG00000031553	Adam3	26.3574	0.14222	0.268225	0.530229	0.595953	0.882898
ENSMUSG00000027318	Adam33	589.916	-0.710087	0.231626	-3.06566	0.0021719	0.0750405
ENSMUSG00000072972	Adam4	76.9552	-0.373149	0.25089	-1.4873	0.136935	0.538886
ENSMUSG00000031554	Adam5	63.4286	-0.066208	0.265401	-0.249464	0.803002	0.954273
ENSMUSG00000051804	Adam6b	28.2661	0.704564	0.26877	2.62144	0.00875591	0.154355
ENSMUSG00000025473	Adam8	1379.01	0.0747136	0.191883	0.389371	0.697002	0.920804
ENSMUSG00000031555	Adam9	4804.61	0.402186	0.143048	2.81154	0.00493049	0.116742
ENSMUSG00000022057	Adamdec1	33.3132	0.974627	0.266213	3.66108	0.000251154	0.0199215
ENSMUSG00000022893	Adamts1	2797.3	0.0273714	0.147194	0.185955	0.85248	0.965547
ENSMUSG00000024299	Adamts10	5051.41	-0.257015	0.180667	-1.42259	0.154856	0.564743
ENSMUSG00000047497	Adamts12	1537.36	0.287833	0.178194	1.61528	0.106251	0.490665
ENSMUSG00000014852	Adamts13	32.4751	-0.251344	0.258249	-0.973263	0.330423	0.739478
ENSMUSG00000059901	Adamts14	2453.82	-0.165306	0.16267	-1.0162	0.309532	0.724939
ENSMUSG00000033453	Adamts15	1102.08	0.157802	0.152031	1.03796	0.299288	0.718114
ENSMUSG00000049538	Adamts16	88.1233	0.0669714	0.266159	0.251622	0.801333	0.954273
ENSMUSG00000058145	Adamts17	1306.66	0.30803	0.183242	1.681	0.0927637	0.463588
ENSMUSG00000053399	Adamts18	1076.05	0.336636	0.232348	1.44885	0.14738	0.554831
ENSMUSG00000036545	Adamts2	14091	-0.279014	0.175921	-1.58602	0.112736	0.503202
ENSMUSG00000022449	Adamts20	76.0751	0.356382	0.258462	1.37886	0.167939	0.583953
ENSMUSG00000043635	Adamts3	996.34	0.0833428	0.178075	0.468022	0.639769	0.900597
ENSMUSG00000006403	Adamts4	1536.89	-0.0378139	0.176317	-0.214466	0.830184	0.959986
ENSMUSG00000022894	Adamts5	2555.44	0.0859504	0.165273	0.520051	0.603028	0.886114
ENSMUSG00000046169	Adamts6	741.331	0.209897	0.173283	1.2113	0.225782	0.647952
ENSMUSG00000032363	Adamts7	830.578	-0.0833984	0.20442	-0.407975	0.683292	0.916187
ENSMUSG00000031994	Adamts8	29.1674	0.520511	0.269447	1.93178	0.0533871	0.363694
ENSMUSG00000030022	Adamts9	8132.04	0.0878114	0.136742	0.64217	0.520763	0.851619
ENSMUSG00000066113	Adamtsl1	376.052	0.090365	0.196924	0.458884	0.646317	0.903547
ENSMUSG00000036040	Adamtsl2	390.249	-0.351746	0.176069	-1.99777	0.0457413	0.338682
ENSMUSG00000070469	Adamtsl3	285.695	0.594979	0.215916	2.75561	0.00585826	0.127394
ENSMUSG00000015850	Adamtsl4	542.759	0.310707	0.178484	1.74082	0.0817159	0.438137
ENSMUSG00000043822	Adamtsl5	139.643	-0.303688	0.247125	-1.22888	0.219116	0.640599
ENSMUSG00000056413	Adap1	1034.98	0.222162	0.190198	1.16806	0.242784	0.66603
ENSMUSG00000020709	Adap2	268.933	0.306155	0.22855	1.33955	0.180391	0.597648
ENSMUSG00000086507	Adap2os	38.4321	0.0646823	0.268852	0.240587	0.809875	0.955224
ENSMUSG00000027951	Adar	3131.87	0.241492	0.192155	1.25675	0.208843	0.627607
ENSMUSG00000020262	Adarb1	4897.94	-0.0265997	0.139381	-0.190842	0.848649	0.964535
ENSMUSG00000052551	Adarb2	131.709	-0.141615	0.257198	-0.550608	0.581903	0.877728
ENSMUSG00000031949	Adat1	555.312	-0.105419	0.177104	-0.59524	0.551683	0.86476
ENSMUSG00000019808	Adat2	414.73	-0.152007	0.17584	-0.864462	0.387334	0.778623
ENSMUSG00000035370	Adat3	166.144	-0.184292	0.220684	-0.835096	0.403664	0.787812
ENSMUSG00000021044	Adck1	1131.05	0.411615	0.167166	2.46231	0.0138044	0.191564
ENSMUSG00000046947	Adck2	1105.7	-0.12314	0.15581	-0.790321	0.42934	0.80182
ENSMUSG00000026489	Adck3	2591.78	-0.365265	0.162925	-2.24192	0.0249667	0.256451
ENSMUSG00000003762	Adck4	676.816	0.0904116	0.20202	0.447538	0.654486	0.906716
ENSMUSG00000022550	Adck5	830.474	-0.134321	0.186644	-0.719666	0.471731	0.826607
ENSMUSG00000020431	Adcy1	327.22	0.488913	0.185122	2.64103	0.00826546	0.1512
ENSMUSG00000026567	Adcy10	20.0952	0.0948717	0.262188	0.361846	0.717467	0.928385
ENSMUSG00000021536	Adcy2	1404.59	0.369484	0.147909	2.49805	0.0124877	0.185626
ENSMUSG00000020654	Adcy3	4450.72	-0.0326666	0.157503	-0.207403	0.835695	0.960448
ENSMUSG00000022220	Adcy4	684.016	-0.0798916	0.177551	-0.449965	0.652735	0.906309
ENSMUSG00000022840	Adcy5	488.067	-0.156793	0.189793	-0.826126	0.408733	0.79084
ENSMUSG00000022994	Adcy6	7111.6	-0.226468	0.168629	-1.343	0.179273	0.596262
ENSMUSG00000031659	Adcy7	5298.78	0.034751	0.16237	0.214024	0.830528	0.960153
ENSMUSG00000005580	Adcy9	1315.97	-0.154255	0.171323	-0.900374	0.367921	0.766318
ENSMUSG00000029778	Adcyap1r1	155.912	0.300157	0.256391	1.1707	0.241719	0.665908
ENSMUSG00000029106	Add1	24765.7	-0.298793	0.157195	-1.90078	0.0573311	0.378658
ENSMUSG00000030000	Add2	13605	-0.472097	0.191756	-2.46197	0.0138174	0.191564
ENSMUSG00000025026	Add3	6073.42	0.283138	0.156273	1.81182	0.0700138	0.411795
ENSMUSG00000050994	Adgb	36.0036	-0.505424	0.268998	-1.87891	0.0602567	0.386578
ENSMUSG00000031486	Adgra2	2697.84	0.194125	0.187372	1.03604	0.300184	0.718114
ENSMUSG00000029090	Adgra3	6610.25	0.266634	0.143785	1.85439	0.0636833	0.394661
ENSMUSG00000034730	Adgrb1	79.7947	0.415826	0.262265	1.58552	0.112849	0.503481
ENSMUSG00000028782	Adgrb2	263.609	0.0960136	0.201927	0.475487	0.63444	0.899108
ENSMUSG00000033569	Adgrb3	54.6857	-0.276394	0.264778	-1.04387	0.296545	0.716053
ENSMUSG00000044017	Adgrd1	4087.95	-0.226936	0.1629	-1.3931	0.163591	0.578888
ENSMUSG00000004730	Adgre1	2406.43	0.75011	0.232826	3.22177	0.00127403	0.0550393
ENSMUSG00000032915	Adgre4	737.139	0.615883	0.215912	2.85248	0.00433795	0.109035
ENSMUSG00000002885	Adgre5	7486.4	-0.218788	0.180357	-1.21308	0.225098	0.64739
ENSMUSG00000041293	Adgrf1	23.4328	-0.161361	0.258191	-0.624968	0.531992	0.856665
ENSMUSG00000023918	Adgrf4	41.3449	0.213199	0.265976	0.801573	0.4228	0.799211
ENSMUSG00000056492	Adgrf5	5935.77	0.258667	0.156072	1.65735	0.0974478	0.472801
ENSMUSG00000031785	Adgrg1	4005.26	-0.437336	0.168892	-2.58944	0.00961331	0.161793
ENSMUSG00000031298	Adgrg2	871.114	0.485698	0.21337	2.27632	0.022827	0.246812
ENSMUSG00000060470	Adgrg3	2100.38	0.0127824	0.156039	0.0819175	0.934712	0.985808
ENSMUSG00000061577	Adgrg5	381.254	0.327881	0.230131	1.42476	0.154227	0.564351
ENSMUSG00000039116	Adgrg6	2533.9	-0.0402456	0.203621	-0.197649	0.843319	0.963381
ENSMUSG00000022755	Adgrg7	287.073	0.321952	0.194004	1.65951	0.0970132	0.472256
ENSMUSG00000013033	Adgrl1	3225.06	-0.18799	0.166355	-1.13005	0.258455	0.683645
ENSMUSG00000028184	Adgrl2	1685.72	0.382063	0.163084	2.34273	0.0191433	0.225227
ENSMUSG00000037605	Adgrl3	133.227	0.0435423	0.258593	0.168381	0.866283	0.967505
ENSMUSG00000039167	Adgrl4	2369.78	0.398847	0.168327	2.36948	0.0178132	0.217276
ENSMUSG00000069170	Adgrv1	83.7971	-0.0150618	0.25469	-0.0591379	0.952842	0.989961
ENSMUSG00000074207	Adh1	102.882	-0.262076	0.250167	-1.04761	0.294821	0.714342
ENSMUSG00000028138	Adh5	5744.78	-0.0254302	0.161967	-0.157008	0.875238	0.970848
ENSMUSG00000074206	Adh6b	193.137	0.0668844	0.260469	0.256784	0.797345	0.953386
ENSMUSG00000055301	Adh7	221.043	0.223015	0.201258	1.1081	0.267817	0.690227
ENSMUSG00000025911	Adhfe1	303.903	0.406798	0.227451	1.78851	0.073694	0.41863
ENSMUSG00000020629	Adi1	1930.01	0.409737	0.149461	2.74144	0.00611707	0.130673
ENSMUSG00000044405	Adig	49.824	0.233613	0.262901	0.888597	0.374219	0.770166
ENSMUSG00000022878	Adipoq	2868.34	0.12708	0.21496	0.591177	0.554402	0.865958
ENSMUSG00000026457	Adipor1	15992.5	-0.123676	0.139138	-0.888872	0.374072	0.770066
ENSMUSG00000030168	Adipor2	12244.5	-0.0237967	0.144869	-0.164264	0.869524	0.968799
ENSMUSG00000039197	Adk	9983.53	0.498801	0.164412	3.03385	0.00241458	0.0796208
ENSMUSG00000030790	Adm	218.542	-0.0163176	0.224415	-0.0727116	0.942036	0.988255
ENSMUSG00000054136	Adm2	228.827	0.67673	0.234825	2.88184	0.00395354	0.103963
ENSMUSG00000051149	Adnp	55.6886	0.0859589	0.254185	0.338175	0.735231	0.9347
ENSMUSG00000053950	Adnp2	2612.52	0.0225716	0.148309	0.152193	0.879035	0.971626
ENSMUSG00000057134	Ado	2029.39	0.216026	0.166467	1.29771	0.194387	0.613514
ENSMUSG00000042429	Adora1	106.909	-0.118911	0.249168	-0.47723	0.633198	0.899047
ENSMUSG00000020178	Adora2a	248.514	0.191852	0.230017	0.834076	0.404238	0.788128
ENSMUSG00000018500	Adora2b	101.119	-0.20614	0.245747	-0.838833	0.401563	0.786854
ENSMUSG00000000562	Adora3	135.874	-0.050469	0.266174	-0.189609	0.849616	0.964609
ENSMUSG00000025236	Adpgk	9509.86	0.222166	0.15167	1.4648	0.142977	0.548389
ENSMUSG00000002844	Adprh	2363.93	0.093646	0.160413	0.583779	0.559369	0.868106
ENSMUSG00000042558	Adprhl2	2076.87	-0.100714	0.194798	-0.517015	0.605145	0.886667
ENSMUSG00000020910	Adprm	1282.61	0.31857	0.165564	1.92414	0.0543365	0.367705
ENSMUSG00000045875	Adra1a	32.6505	0.345997	0.269287	1.28486	0.19884	0.618209
ENSMUSG00000050541	Adra1b	35.6939	0.255958	0.268448	0.953472	0.340351	0.745744
ENSMUSG00000033717	Adra2a	540.821	0.557708	0.167907	3.32152	0.000895278	0.0439329
ENSMUSG00000058620	Adra2b	23.5448	0.0103273	0.269441	0.0383288	0.969426	0.994396
ENSMUSG00000045318	Adra2c	30.451	0.0515968	0.269514	0.191444	0.848178	0.964535
ENSMUSG00000035283	Adrb1	20.8368	0.15634	0.258657	0.604431	0.545557	0.862781
ENSMUSG00000045730	Adrb2	1591.56	-0.238728	0.168791	-1.41434	0.157261	0.569572
ENSMUSG00000031489	Adrb3	21.9961	-0.125076	0.267082	-0.468308	0.639564	0.900597
ENSMUSG00000024858	Adrbk1	18167.3	-0.177665	0.141024	-1.25982	0.207734	0.626245
ENSMUSG00000042249	Adrbk2	3314.26	0.0837471	0.148483	0.564016	0.572743	0.873978
ENSMUSG00000039041	Adrm1	868.566	-0.213266	0.175297	-1.2166	0.223757	0.645945
ENSMUSG00000022407	Adsl	3715.98	0.034515	0.176319	0.195753	0.844803	0.963825
ENSMUSG00000015961	Adss	8341.2	0.206752	0.154958	1.33424	0.182124	0.600379
ENSMUSG00000011148	Adssl1	1642.05	-0.0419154	0.200482	-0.209074	0.834391	0.960231
ENSMUSG00000058022	Adtrp	54.5319	0.167567	0.269342	0.622135	0.533853	0.857602
ENSMUSG00000020473	Aebp1	5121.34	-0.00764258	0.168111	-0.0454614	0.96374	0.993209
ENSMUSG00000030232	Aebp2	4541.42	0.125569	0.176404	0.711829	0.476571	0.829101
ENSMUSG00000030609	Aen	3424.86	-0.14301	0.202889	-0.704868	0.480892	0.831505
ENSMUSG00000054452	Aes	11830.2	-0.17631	0.199744	-0.882678	0.37741	0.771656
ENSMUSG00000044811	AF251705	1251.3	0.546243	0.196557	2.77906	0.00545163	0.123984
ENSMUSG00000077711	AF357399	37.5303	0.143081	0.266164	0.537568	0.590875	0.88127
ENSMUSG00000029094	Afap1	1696.28	0.156122	0.174388	0.895256	0.37065	0.767473
ENSMUSG00000033032	Afap1l1	1372.29	-0.219016	0.183688	-1.19232	0.233134	0.654778
ENSMUSG00000025083	Afap1l2	1675.57	0.0578133	0.175963	0.328554	0.742493	0.936856
ENSMUSG00000029313	Aff1	9146.65	-0.244696	0.142363	-1.71882	0.0856478	0.445599
ENSMUSG00000031189	Aff2	139.465	0.115252	0.242638	0.474993	0.634792	0.899331
ENSMUSG00000037138	Aff3	3395.85	-0.124149	0.185349	-0.669813	0.502977	0.84195
ENSMUSG00000049470	Aff4	10092.1	0.14331	0.159295	0.89965	0.368306	0.766363
ENSMUSG00000031967	Afg3l1	5263.55	-0.0288459	0.158584	-0.181897	0.855664	0.966227
ENSMUSG00000024527	Afg3l2	9424.86	-0.216971	0.143007	-1.51721	0.129214	0.52875
ENSMUSG00000017718	Afmid	428.48	-0.563757	0.183525	-3.07182	0.00212755	0.074631
ENSMUSG00000054932	Afp	28.4706	0.409803	0.264773	1.54775	0.121682	0.516552
ENSMUSG00000049659	Aftph	7583.36	-0.0274167	0.139165	-0.197009	0.843821	0.963505
ENSMUSG00000031521	Aga	1158.59	0.208414	0.174862	1.19188	0.233309	0.654979
ENSMUSG00000055013	Agap1	5686.21	0.073116	0.143824	0.50837	0.611194	0.889001
ENSMUSG00000025422	Agap2	630.099	-0.192814	0.195587	-0.98582	0.324221	0.735809
ENSMUSG00000023353	Agap3	3505.14	-0.17236	0.214611	-0.80313	0.4219	0.798655
ENSMUSG00000025754	Agbl1	22.6824	-0.0285061	0.258419	-0.11031	0.912164	0.980841
ENSMUSG00000040812	Agbl2	47.9657	0.714839	0.267643	2.67086	0.00756563	0.145119
ENSMUSG00000038836	Agbl3	354.652	0.327893	0.209312	1.56653	0.117224	0.511095
ENSMUSG00000029165	Agbl5	762.102	-0.0650755	0.168544	-0.386105	0.699419	0.921467
ENSMUSG00000015452	Ager	215.592	-0.375362	0.225977	-1.66106	0.0967007	0.472184
ENSMUSG00000026159	Agfg1	6179.94	0.209175	0.151308	1.38245	0.166834	0.583022
ENSMUSG00000029722	Agfg2	3418.21	-0.281429	0.177897	-1.58197	0.113656	0.505559
ENSMUSG00000021681	Aggf1	4352.47	-0.130872	0.141149	-0.927193	0.353827	0.757225
ENSMUSG00000029916	Agk	1236.68	0.1439	0.147945	0.972662	0.330721	0.739643
ENSMUSG00000033400	Agl	3071.32	0.103015	0.16347	0.630174	0.52858	0.855257
ENSMUSG00000040706	Agmat	20.6555	-0.219697	0.262128	-0.838129	0.401958	0.786908
ENSMUSG00000050103	Agmo	222.796	-0.172525	0.207608	-0.831014	0.405966	0.788835
ENSMUSG00000041530	Ago1	4991.11	0.0201469	0.147536	0.136556	0.891382	0.97424
ENSMUSG00000036698	Ago2	9945.14	-0.175941	0.162565	-1.08228	0.279127	0.700223
ENSMUSG00000028842	Ago3	1629.77	0.138254	0.179448	0.770441	0.441038	0.808998
ENSMUSG00000042500	Ago4	1234.7	0.0546212	0.167407	0.326279	0.744213	0.93785
ENSMUSG00000034254	Agpat1	2102.03	0.00340455	0.194733	0.0174832	0.986051	0.997594
ENSMUSG00000026922	Agpat2	2145.8	0.339166	0.193821	1.74989	0.0801367	0.435424
ENSMUSG00000001211	Agpat3	5634.35	-0.177402	0.159589	-1.11162	0.266303	0.689646
ENSMUSG00000023827	Agpat4	4557.87	0.098664	0.167069	0.590556	0.554818	0.866103
ENSMUSG00000031467	Agpat5	4531.28	0.234183	0.144605	1.61947	0.105346	0.488235
ENSMUSG00000029314	Agpat9	714.425	0.135442	0.202083	0.670231	0.50271	0.841798
ENSMUSG00000042410	Agps	8178.58	0.389331	0.157375	2.4739	0.0133646	0.189318
ENSMUSG00000041936	Agrn	7172.76	-0.0790594	0.155624	-0.508015	0.611443	0.889178
ENSMUSG00000031980	Agt	1309.98	-0.0119648	0.173031	-0.0691482	0.944872	0.988745
ENSMUSG00000021557	Agtpbp1	2799.74	0.00330055	0.139473	0.0236645	0.98112	0.997207
ENSMUSG00000049115	Agtr1a	469.699	-0.463862	0.19027	-2.43792	0.0147721	0.198679
ENSMUSG00000068122	Agtr2	480.401	0.88711	0.245886	3.60781	0.000308795	0.0233701
ENSMUSG00000029007	Agtrap	2179.44	-0.221735	0.165183	-1.34236	0.17948	0.596527
ENSMUSG00000026491	Ahctf1	13234.7	-0.0593678	0.137384	-0.432132	0.665646	0.91071
ENSMUSG00000027597	Ahcy	659.373	-0.959652	0.176842	-5.42661	5.74338e-08	3.83301e-05
ENSMUSG00000027893	Ahcyl1	13494.8	0.154947	0.141962	1.09147	0.275066	0.696245
ENSMUSG00000029772	Ahcyl2	2297.27	0.0390125	0.159493	0.244603	0.806764	0.954865
ENSMUSG00000037692	Ahdc1	1959.46	-0.214142	0.158866	-1.34794	0.177676	0.595104
ENSMUSG00000019986	Ahi1	1544.69	0.10434	0.17486	0.596705	0.550704	0.86429
ENSMUSG00000069833	Ahnak	23732.3	0.0670943	0.152763	0.439206	0.660512	0.908837
ENSMUSG00000072812	Ahnak2	502.238	-0.139535	0.205954	-0.677507	0.498085	0.839276
ENSMUSG00000019256	Ahr	536.042	0.473296	0.164904	2.87014	0.00410295	0.106085
ENSMUSG00000021575	Ahrr	77.4508	0.00390242	0.259243	0.0150531	0.98799	0.997594
ENSMUSG00000021037	Ahsa1	8788.97	-0.0162721	0.13973	-0.116454	0.907293	0.978633
ENSMUSG00000020288	Ahsa2	1903.41	-0.239534	0.16606	-1.44245	0.149176	0.557122
ENSMUSG00000097745	AI115009	81.7726	-0.26793	0.259336	-1.03314	0.30154	0.71912
ENSMUSG00000032313	AI118078	33.6097	-0.00506155	0.268937	-0.0188206	0.984984	0.997594
ENSMUSG00000035875	AI182371	34.0897	0.024302	0.268126	0.0906365	0.927781	0.9845
ENSMUSG00000050812	AI314180	13887.9	0.049204	0.133701	0.368016	0.712861	0.926079
ENSMUSG00000038522	AI317395	149.878	0.122284	0.23298	0.524871	0.599673	0.88484
ENSMUSG00000062753	AI413582	332.731	-0.0821508	0.192143	-0.427551	0.668978	0.911716
ENSMUSG00000086712	AI427809	100.445	-0.751061	0.227988	-3.2943	0.000986682	0.0471342
ENSMUSG00000074384	AI429214	313.773	-0.0998418	0.19544	-0.510856	0.609452	0.888537
ENSMUSG00000046312	AI464131	518.338	0.231006	0.171423	1.34757	0.177795	0.595104
ENSMUSG00000045165	AI467606	2611.9	-0.142066	0.156351	-0.90864	0.36354	0.763384
ENSMUSG00000090086	AI480526	444.774	-0.473634	0.195792	-2.41906	0.0155607	0.20529
ENSMUSG00000056145	AI504432	893.889	-0.17456	0.207244	-0.842291	0.399625	0.785929
ENSMUSG00000105987	AI506816	2190.21	-0.271667	0.2101	-1.29303	0.195999	0.614808
ENSMUSG00000078307	AI593442	510.54	0.093202	0.212979	0.43761	0.661669	0.908855
ENSMUSG00000010290	AI597479	1535.22	0.177856	0.165775	1.07287	0.283328	0.704129
ENSMUSG00000074873	AI606181	417.761	-0.0686626	0.199455	-0.344252	0.730657	0.933427
ENSMUSG00000073490	AI607873	429.359	0.866928	0.243432	3.56127	0.000369065	0.02588
ENSMUSG00000034382	AI661453	130.069	-0.339618	0.245526	-1.38322	0.166597	0.582742
ENSMUSG00000087107	AI662270	8377.08	-0.00933149	0.164933	-0.0565775	0.954882	0.990692
ENSMUSG00000047423	AI837181	2222.25	-0.263578	0.183239	-1.43843	0.150311	0.558479
ENSMUSG00000085180	AI838599	91.8261	0.507987	0.24496	2.07375	0.0381022	0.312856
ENSMUSG00000107355	AI839979	293.93	0.0558873	0.188991	0.295713	0.767449	0.943613
ENSMUSG00000024970	AI846148	2094.68	-0.0925583	0.161036	-0.574769	0.565448	0.870557
ENSMUSG00000053297	AI854703	185.686	0.0269664	0.197662	0.136427	0.891484	0.974295
ENSMUSG00000056383	AI987944	898.784	0.0875633	0.188178	0.465321	0.641702	0.901967
ENSMUSG00000040627	Aicda	67.1079	0.317332	0.242521	1.30847	0.190713	0.610553
ENSMUSG00000042901	Aida	3879.24	0.264871	0.144182	1.83707	0.0662	0.400762
ENSMUSG00000024397	Aif1	838.584	0.848714	0.217308	3.90558	9.40006e-05	0.0107017
ENSMUSG00000001864	Aif1l	383.585	0.0630979	0.204673	0.308286	0.757865	0.94241
ENSMUSG00000036932	Aifm1	3829.25	-0.217231	0.145056	-1.49757	0.134246	0.535048
ENSMUSG00000020085	Aifm2	1406.45	-0.029617	0.172304	-0.171888	0.863525	0.967131
ENSMUSG00000019806	Aig1	1237.9	-0.0764379	0.157372	-0.485715	0.627169	0.895678
ENSMUSG00000019866	Aim1	1230.99	0.267671	0.204762	1.30723	0.191134	0.611046
ENSMUSG00000012123	Aim1l	99.1655	-0.543004	0.230216	-2.35867	0.0183404	0.22046
ENSMUSG00000037860	Aim2	837.402	0.0451817	0.162794	0.277539	0.781366	0.947918
ENSMUSG00000028029	Aimp1	4214.45	-0.110471	0.148645	-0.743186	0.457369	0.81894
ENSMUSG00000029610	Aimp2	888.041	0.20727	0.191013	1.08511	0.277872	0.699376
ENSMUSG00000024847	Aip	2289.06	-0.118435	0.188289	-0.629009	0.529343	0.855591
ENSMUSG00000040554	Aipl1	63.8359	0.292993	0.259029	1.13112	0.258003	0.683235
ENSMUSG00000000731	Aire	61.8932	0.428865	0.265356	1.61619	0.106054	0.490209
ENSMUSG00000078247	Airn	725.606	0.130111	0.176825	0.735818	0.461842	0.82169
ENSMUSG00000022178	Ajuba	1377.67	-0.00818861	0.188149	-0.0435219	0.965286	0.993209
ENSMUSG00000091931	AK010878	619.563	-0.107505	0.191968	-0.560013	0.575471	0.875037
ENSMUSG00000026817	Ak1	5345.04	0.170078	0.161449	1.05345	0.292135	0.712987
ENSMUSG00000078139	AK157302	2377.03	-0.337167	0.153895	-2.19089	0.0284597	0.275404
ENSMUSG00000028792	Ak2	13426.6	0.0469673	0.157546	0.298119	0.765613	0.943391
ENSMUSG00000024782	Ak3	5367.17	-0.00795686	0.16312	-0.0487791	0.961095	0.992586
ENSMUSG00000028527	Ak4	4107.45	0.358217	0.193092	1.85516	0.0635737	0.394625
ENSMUSG00000039058	Ak5	1101.02	0.0236961	0.156769	0.151153	0.879855	0.971626
ENSMUSG00000078941	Ak6	1402.58	0.193131	0.161454	1.1962	0.231619	0.653356
ENSMUSG00000026807	Ak8	40.9685	0.302628	0.267956	1.12939	0.258733	0.683667
ENSMUSG00000018428	Akap1	2657.82	-0.0946727	0.141494	-0.669096	0.503434	0.842027
ENSMUSG00000047804	Akap10	2748.34	0.0259298	0.156579	0.165602	0.86847	0.968503
ENSMUSG00000022016	Akap11	6883.95	0.229492	0.164661	1.39372	0.163402	0.578888
ENSMUSG00000038587	Akap12	6083.91	-0.281724	0.180247	-1.56299	0.118056	0.51161
ENSMUSG00000066406	Akap13	9153.37	-0.0383928	0.143401	-0.267729	0.788908	0.950351
ENSMUSG00000059708	Akap17b	940.164	0.0718564	0.174865	0.410924	0.681128	0.915328
ENSMUSG00000021057	Akap5	200.397	-0.21791	0.217393	-1.00238	0.31616	0.729491
ENSMUSG00000061603	Akap6	1611.05	0.141209	0.164643	0.857663	0.391079	0.780913
ENSMUSG00000039166	Akap7	1734.65	-0.0382384	0.153936	-0.248405	0.803821	0.954275
ENSMUSG00000024045	Akap8	11010.1	-0.202859	0.150097	-1.35152	0.176529	0.593973
ENSMUSG00000002625	Akap8l	2428.92	-0.354255	0.14379	-2.46369	0.0137514	0.191333
ENSMUSG00000040407	Akap9	6336.14	0.195424	0.152311	1.28306	0.199472	0.619182
ENSMUSG00000031023	Akip1	1418.93	-0.271035	0.161805	-1.67507	0.09392	0.465965
ENSMUSG00000023075	Akirin1	6409.01	0.118782	0.13586	0.874295	0.381957	0.774329
ENSMUSG00000028291	Akirin2	4351.29	0.147499	0.160199	0.920722	0.357196	0.758855
ENSMUSG00000039158	Akna	4519.2	-0.231065	0.174007	-1.32791	0.184207	0.602493
ENSMUSG00000049565	Aknad1	220.005	-0.108228	0.192784	-0.561395	0.574528	0.874501
ENSMUSG00000028692	Akr1a1	39776.3	-0.00705948	0.159524	-0.0442533	0.964702	0.993209
ENSMUSG00000061758	Akr1b10	1672.71	0.340286	0.157168	2.16511	0.0303793	0.284314
ENSMUSG00000001642	Akr1b3	1653.06	0.13116	0.150614	0.870833	0.383845	0.775361
ENSMUSG00000052131	Akr1b7	36.221	0.747737	0.269515	2.77438	0.00553074	0.12513
ENSMUSG00000029762	Akr1b8	855.756	0.152618	0.185267	0.823773	0.410068	0.792299
ENSMUSG00000021211	Akr1c12	71.0724	0.0233958	0.259681	0.0900945	0.928212	0.9845
ENSMUSG00000021213	Akr1c13	327.402	-0.0922376	0.199563	-0.462199	0.643939	0.902686
ENSMUSG00000033715	Akr1c14	194.701	-0.00940239	0.215318	-0.0436674	0.96517	0.993209
ENSMUSG00000021214	Akr1c18	76.9804	0.148803	0.265863	0.559698	0.575685	0.87507
ENSMUSG00000071551	Akr1c19	36.8497	-0.23907	0.186751	-1.28015	0.200493	0.620169
ENSMUSG00000045410	Akr1e1	1337.82	0.0944657	0.194373	0.486003	0.626965	0.895678
ENSMUSG00000028743	Akr7a5	1242.77	-0.377811	0.194034	-1.94714	0.0515178	0.359646
ENSMUSG00000001729	Akt1	17483.7	0.0194406	0.186651	0.104155	0.917047	0.9821
ENSMUSG00000011096	Akt1s1	1524.54	0.103329	0.198567	0.520374	0.602803	0.886114
ENSMUSG00000004056	Akt2	10151.2	-0.15094	0.161621	-0.933909	0.350351	0.755256
ENSMUSG00000084347	Akt2-ps	59.0522	0.340454	0.269481	1.26337	0.206457	0.625488
ENSMUSG00000019699	Akt3	4117.71	0.118146	0.163205	0.723913	0.469119	0.824997
ENSMUSG00000031667	Aktip	2224.23	-0.0101454	0.15158	-0.0669311	0.946637	0.988834
ENSMUSG00000105100	AL596185.1	20.0894	-0.130223	0.264092	-0.493096	0.621945	0.893913
ENSMUSG00000028393	Alad	26850.5	0.363048	0.203637	1.78282	0.0746153	0.421537
ENSMUSG00000032786	Alas1	4794.56	0.103378	0.173199	0.596872	0.550593	0.86429
ENSMUSG00000025270	Alas2	61142.4	-0.362428	0.197471	-1.83535	0.0664538	0.40107
ENSMUSG00000022636	Alcam	1044.27	0.575729	0.167198	3.44341	0.000574437	0.0345269
ENSMUSG00000007833	Aldh16a1	2233.45	0.0478628	0.180577	0.265055	0.790967	0.950831
ENSMUSG00000025007	Aldh18a1	8952.25	0.0417838	0.146154	0.285889	0.774963	0.945628
ENSMUSG00000053279	Aldh1a1	5246.76	-0.743624	0.158901	-4.67978	2.87177e-06	0.000817358
ENSMUSG00000013584	Aldh1a2	237.142	0.206955	0.24323	0.850862	0.394846	0.783417
ENSMUSG00000015134	Aldh1a3	7445.23	0.101287	0.19417	0.521641	0.601921	0.88564
ENSMUSG00000024747	Aldh1a7	585.38	0.274583	0.267034	1.02827	0.303824	0.721291
ENSMUSG00000035561	Aldh1b1	391.809	-0.261058	0.241873	-1.07932	0.280445	0.700714
ENSMUSG00000030088	Aldh1l1	310.939	0.459323	0.222986	2.05988	0.0394101	0.317563
ENSMUSG00000020256	Aldh1l2	6721.35	-0.00768657	0.163496	-0.0470137	0.962502	0.992675
ENSMUSG00000029455	Aldh2	8521.04	-0.193095	0.179376	-1.07648	0.281713	0.702976
ENSMUSG00000019102	Aldh3a1	85.2015	-0.0595971	0.252272	-0.236242	0.813245	0.956036
ENSMUSG00000010025	Aldh3a2	4056.61	0.264555	0.140618	1.88137	0.0599211	0.385928
ENSMUSG00000024885	Aldh3b1	1407.18	0.06494	0.187603	0.346157	0.729224	0.93281
ENSMUSG00000075296	Aldh3b2	167.458	-0.360816	0.238931	-1.51013	0.131011	0.530729
ENSMUSG00000037263	Aldh3b3	67.2037	0.0537408	0.246968	0.217602	0.827739	0.958818
ENSMUSG00000028737	Aldh4a1	702.51	0.0286286	0.204463	0.140019	0.888645	0.973532
ENSMUSG00000035936	Aldh5a1	391.868	0.0567305	0.190458	0.297863	0.765808	0.943391
ENSMUSG00000021238	Aldh6a1	2643.22	0.316326	0.181834	1.73965	0.0819213	0.438189
ENSMUSG00000053644	Aldh7a1	2594.42	0.0296509	0.146947	0.20178	0.840089	0.962385
ENSMUSG00000026687	Aldh9a1	7308.85	-0.0122502	0.149641	-0.0818638	0.934755	0.985808
ENSMUSG00000030695	Aldoa	31313.2	0.270454	0.155481	1.73946	0.0819534	0.438189
ENSMUSG00000059343	Aldoart1	104.024	0.350097	0.232204	1.50771	0.131628	0.53118
ENSMUSG00000063129	Aldoart2	236.674	0.235067	0.192047	1.22401	0.22095	0.643046
ENSMUSG00000028307	Aldob	29.0902	-0.0654829	0.25698	-0.254817	0.798865	0.953455
ENSMUSG00000017390	Aldoc	2010.96	0.43683	0.173972	2.51092	0.0120418	0.183509
ENSMUSG00000039427	Alg1	1391.94	0.0945951	0.19754	0.478865	0.632035	0.898106
ENSMUSG00000075470	Alg10b	2959.14	0.251249	0.159814	1.57213	0.11592	0.508274
ENSMUSG00000063362	Alg11	1887.09	0.262133	0.177964	1.47296	0.140763	0.543885
ENSMUSG00000035845	Alg12	897.319	-0.17341	0.155096	-1.11809	0.263531	0.687203
ENSMUSG00000041718	Alg13	1036.61	0.144206	0.174396	0.826885	0.408302	0.790623
ENSMUSG00000039887	Alg14	1237.58	0.0981651	0.158658	0.618721	0.5361	0.858388
ENSMUSG00000039740	Alg2	4843.37	0.287852	0.158676	1.81409	0.0696644	0.411063
ENSMUSG00000033809	Alg3	669.14	-0.245208	0.165017	-1.48596	0.13729	0.539845
ENSMUSG00000036632	Alg5	3664.7	0.102743	0.170758	0.60169	0.54738	0.8635
ENSMUSG00000073792	Alg6	1316.34	0.276348	0.170107	1.62456	0.104257	0.485745
ENSMUSG00000035704	Alg8	976.436	0.0172203	0.173657	0.0991628	0.921009	0.983174
ENSMUSG00000032059	Alg9	2192.71	0.370341	0.148814	2.48862	0.012824	0.186835
ENSMUSG00000079036	Alkbh1	3290.96	0.129818	0.142357	0.911918	0.361812	0.761768
ENSMUSG00000044339	Alkbh2	253.523	0.191111	0.191208	0.999492	0.317556	0.7302
ENSMUSG00000040174	Alkbh3	1056.6	0.204545	0.169673	1.20553	0.228	0.650335
ENSMUSG00000039754	Alkbh4	646.128	-0.0497893	0.177253	-0.280895	0.778791	0.94672
ENSMUSG00000042650	Alkbh5	8319.02	0.0424768	0.139144	0.305271	0.76016	0.942584
ENSMUSG00000042831	Alkbh6	399.878	0.107111	0.206545	0.518586	0.60405	0.886544
ENSMUSG00000002661	Alkbh7	392.811	-0.3321	0.172755	-1.92238	0.0545585	0.368046
ENSMUSG00000025899	Alkbh8	2887.6	-0.0739338	0.165676	-0.446255	0.655413	0.906716
ENSMUSG00000063810	Alms1	1449.14	-0.131693	0.170719	-0.771404	0.440468	0.808405
ENSMUSG00000000320	Alox12	3040.07	-0.409169	0.186638	-2.19232	0.0283566	0.274683
ENSMUSG00000018907	Alox12e	30.946	-0.0119417	0.259148	-0.0460806	0.963246	0.99299
ENSMUSG00000018924	Alox15	3436.69	0.066816	0.181464	0.368205	0.71272	0.926079
ENSMUSG00000025701	Alox5	1547.56	0.272222	0.146093	1.86334	0.0624139	0.392751
ENSMUSG00000060063	Alox5ap	2362.41	0.273631	0.157675	1.73541	0.082668	0.438825
ENSMUSG00000028028	Alpk1	1099.55	-0.139491	0.227526	-0.613077	0.539825	0.860324
ENSMUSG00000032845	Alpk2	29.9603	0.0540893	0.268546	0.201415	0.840374	0.962402
ENSMUSG00000038763	Alpk3	125.516	-0.1428	0.250699	-0.569608	0.568944	0.872215
ENSMUSG00000028766	Alpl	24635.9	0.175613	0.183426	0.957406	0.338362	0.744166
ENSMUSG00000026024	Als2	2591.28	0.153323	0.154643	0.991461	0.321461	0.732697
ENSMUSG00000044037	Als2cl	1940.72	-0.0878196	0.170498	-0.515077	0.6065	0.887043
ENSMUSG00000036602	Alx1	52.8678	-0.055577	0.263197	-0.211161	0.832762	0.960231
ENSMUSG00000014603	Alx3	46.1613	0.16381	0.269486	0.607861	0.54328	0.861336
ENSMUSG00000040310	Alx4	228.794	-0.0501011	0.196514	-0.25495	0.798762	0.953455
ENSMUSG00000025134	Alyref	13605.7	-0.217583	0.154969	-1.40404	0.160308	0.574356
ENSMUSG00000060244	Alyref2	312.371	0.0344165	0.191178	0.180024	0.857134	0.96642
ENSMUSG00000022244	Amacr	1050.91	0.0336261	0.159345	0.211027	0.832866	0.960231
ENSMUSG00000029288	Ambn	71.1238	-0.114988	0.257645	-0.446303	0.655379	0.906716
ENSMUSG00000040506	Ambra1	3914.62	-0.229476	0.143802	-1.59577	0.110539	0.499159
ENSMUSG00000075232	Amd1	1787.42	-0.0365024	0.174856	-0.208758	0.834637	0.960231
ENSMUSG00000063953	Amd2	170.928	-0.291737	0.236833	-1.23183	0.218014	0.639282
ENSMUSG00000015890	Amdhd1	28.3884	0.0693211	0.269303	0.257409	0.796863	0.953386
ENSMUSG00000036820	Amdhd2	978.397	0.0971112	0.196248	0.49484	0.620713	0.893181
ENSMUSG00000083823	Amd-ps1	164.919	0.0688282	0.224897	0.306044	0.759571	0.942584
ENSMUSG00000060096	Amd-ps3	162.631	0.0421213	0.221317	0.190321	0.849058	0.964535
ENSMUSG00000019836	Amd-ps4	42.0016	0.357198	0.171103	2.08762	0.0368323	0.307397
ENSMUSG00000050332	Amer1	1383.52	0.0469064	0.158029	0.296822	0.766602	0.943525
ENSMUSG00000021986	Amer2	58.8505	0.15582	0.265001	0.588001	0.556532	0.867128
ENSMUSG00000031751	Amfr	16019.9	0.031142	0.147813	0.210686	0.833133	0.960231
ENSMUSG00000023047	Amhr2	53.9001	-0.125957	0.257507	-0.489139	0.624743	0.894846
ENSMUSG00000048534	Amica1	593.543	0.560466	0.19321	2.90081	0.00372201	0.100609
ENSMUSG00000050947	Amigo1	681.221	-0.269442	0.19033	-1.41566	0.156876	0.568852
ENSMUSG00000048218	Amigo2	331.943	-0.0877025	0.194215	-0.451573	0.651576	0.90597
ENSMUSG00000032593	Amigo3	1012.73	-0.137286	0.167151	-0.82133	0.411458	0.793006
ENSMUSG00000042225	Ammecr1	3240.97	0.0119615	0.197179	0.060663	0.951628	0.989961
ENSMUSG00000041915	Ammecr1l	3705.41	0.0430656	0.145176	0.296645	0.766738	0.943613
ENSMUSG00000068250	Amn1	864.091	0.251434	0.163265	1.54004	0.123552	0.520805
ENSMUSG00000041688	Amot	1517.33	0.351734	0.150936	2.33036	0.0197872	0.22877
ENSMUSG00000013076	Amotl1	15768.2	0.138724	0.148043	0.937047	0.348734	0.753246
ENSMUSG00000032531	Amotl2	4405.51	0.312303	0.166122	1.87996	0.0601135	0.386494
ENSMUSG00000070385	Ampd1	42.1782	-0.392606	0.26012	-1.50933	0.131215	0.530729
ENSMUSG00000027889	Ampd2	4992.57	-0.110098	0.140576	-0.783189	0.433516	0.80371
ENSMUSG00000005686	Ampd3	4906.08	-0.453902	0.155467	-2.91961	0.00350468	0.0973165
ENSMUSG00000021314	Amph	54.4324	0.0340251	0.263533	0.129111	0.89727	0.975933
ENSMUSG00000032607	Amt	381.398	-0.252546	0.198148	-1.27453	0.202474	0.621084
ENSMUSG00000074264	Amy1	189.744	0.0796878	0.232917	0.34213	0.732253	0.934106
ENSMUSG00000050022	Amz1	551.124	-0.154449	0.206402	-0.748294	0.454283	0.816511
ENSMUSG00000020610	Amz2	3538.13	0.0466993	0.139776	0.334102	0.738303	0.936071
ENSMUSG00000014355	Anapc1	13781.8	0.096544	0.138912	0.695001	0.487055	0.834135
ENSMUSG00000036977	Anapc10	831.851	0.144136	0.187318	0.769475	0.441612	0.809049
ENSMUSG00000025135	Anapc11	3279.13	-0.180375	0.166059	-1.08621	0.277384	0.698841
ENSMUSG00000035048	Anapc13	901.264	-0.0916912	0.192868	-0.47541	0.634495	0.899108
ENSMUSG00000030649	Anapc15	1102.53	-0.00355973	0.175959	-0.0202305	0.98386	0.997594
ENSMUSG00000074780	Anapc15-ps	94.7113	-0.373017	0.237076	-1.57341	0.115624	0.507781
ENSMUSG00000020107	Anapc16	4987.54	-0.168218	0.162176	-1.03726	0.299616	0.718114
ENSMUSG00000026965	Anapc2	8059.48	-0.0265998	0.144949	-0.183511	0.854397	0.966114
ENSMUSG00000029176	Anapc4	7009.7	0.187474	0.144644	1.2961	0.194941	0.613777
ENSMUSG00000029472	Anapc5	34127.1	-0.181794	0.132467	-1.37237	0.169948	0.585574
ENSMUSG00000029466	Anapc7	5334.71	-0.0765454	0.160672	-0.476409	0.633783	0.899108
ENSMUSG00000072115	Ang	82.6336	0.48802	0.239379	2.0387	0.0414805	0.324058
ENSMUSG00000021257	Angel1	834.465	0.0469752	0.201748	0.232841	0.815885	0.956197
ENSMUSG00000026634	Angel2	8021.38	-0.104185	0.150462	-0.692431	0.488667	0.83511
ENSMUSG00000022309	Angpt1	4748.5	0.29381	0.163784	1.79389	0.0728315	0.41615
ENSMUSG00000031465	Angpt2	1910.58	0.020794	0.204126	0.101868	0.918861	0.982793
ENSMUSG00000027460	Angpt4	315.862	-0.0843852	0.234809	-0.359378	0.719312	0.929355
ENSMUSG00000033544	Angptl1	561.209	0.504925	0.192882	2.6178	0.00884984	0.154993
ENSMUSG00000004105	Angptl2	9869.8	0.0566253	0.146074	0.387648	0.698276	0.921269
ENSMUSG00000028553	Angptl3	19.549	-0.0572394	0.257967	-0.221886	0.824402	0.957499
ENSMUSG00000002289	Angptl4	1891.99	-0.326014	0.195486	-1.66771	0.0953734	0.46873
ENSMUSG00000038742	Angptl6	47.1357	-0.269264	0.26811	-1.0043	0.315232	0.728131
ENSMUSG00000028989	Angptl7	1050.3	0.469235	0.228488	2.05365	0.0400095	0.319449
ENSMUSG00000022265	Ank	17003.1	-0.158843	0.149976	-1.05913	0.289541	0.710148
ENSMUSG00000031543	Ank1	16738.9	-0.511971	0.194346	-2.63433	0.00843036	0.152083
ENSMUSG00000032826	Ank2	980.277	0.225664	0.177587	1.27073	0.203826	0.622607
ENSMUSG00000069601	Ank3	436.201	0.171225	0.177044	0.967132	0.333478	0.74127
ENSMUSG00000047117	Ankdd1b	193.12	-0.0605843	0.210406	-0.28794	0.773393	0.945011
ENSMUSG00000074771	Ankef1	84.782	-0.083771	0.257385	-0.32547	0.744826	0.937961
ENSMUSG00000047773	Ankfn1	21.2509	-0.182754	0.265306	-0.688843	0.490922	0.836061
ENSMUSG00000020790	Ankfy1	9054.13	0.197604	0.170405	1.15961	0.246206	0.669571
ENSMUSG00000024483	Ankhd1	6744.96	0.0438875	0.173818	0.252491	0.800661	0.954246
ENSMUSG00000040351	Ankib1	4762.93	0.163225	0.181466	0.899477	0.368399	0.766363
ENSMUSG00000046295	Ankle1	1085.6	-0.472891	0.19089	-2.47729	0.0132384	0.18909
ENSMUSG00000029501	Ankle2	4808.09	0.210175	0.142025	1.47984	0.138916	0.54216
ENSMUSG00000036188	Ankmy2	1690.51	-0.00787083	0.158773	-0.0495729	0.960463	0.992569
ENSMUSG00000021661	Ankra2	1097.22	-0.0361308	0.16264	-0.222152	0.824195	0.957499
ENSMUSG00000024803	Ankrd1	25.1454	-0.719083	0.267365	-2.68952	0.00715542	0.141024
ENSMUSG00000031508	Ankrd10	4735	-0.136055	0.161296	-0.843513	0.398942	0.785911
ENSMUSG00000035569	Ankrd11	15758	-0.251084	0.13997	-1.79384	0.0728388	0.41615
ENSMUSG00000034647	Ankrd12	3147.08	-0.00706061	0.169549	-0.0416436	0.966783	0.993581
ENSMUSG00000041870	Ankrd13a	19301.7	-0.120896	0.145145	-0.832934	0.404882	0.788306
ENSMUSG00000037907	Ankrd13b	1433.53	-0.161232	0.181731	-0.887203	0.37497	0.770294
ENSMUSG00000039988	Ankrd13c	3594.55	0.178607	0.148164	1.20546	0.228024	0.650335
ENSMUSG00000005986	Ankrd13d	542.178	-0.219393	0.19342	-1.13428	0.256676	0.681442
ENSMUSG00000047909	Ankrd16	3986.13	-0.127594	0.158662	-0.804188	0.421289	0.798369
ENSMUSG00000055204	Ankrd17	14118.5	0.0482007	0.161771	0.297956	0.765737	0.943391
ENSMUSG00000025172	Ankrd2	151.194	0.113706	0.259305	0.438503	0.661021	0.908837
ENSMUSG00000024774	Ankrd22	273.653	0.267048	0.185506	1.43956	0.149991	0.558016
ENSMUSG00000067653	Ankrd23	69.1114	0.0627986	0.259484	0.242013	0.80877	0.955175
ENSMUSG00000054708	Ankrd24	626.354	-0.220737	0.164308	-1.34343	0.179131	0.596101
ENSMUSG00000007827	Ankrd26	1530.44	-0.164086	0.149752	-1.09572	0.273202	0.695547
ENSMUSG00000034867	Ankrd27	7097.36	-0.229612	0.164644	-1.3946	0.163137	0.578888
ENSMUSG00000014496	Ankrd28	10888.7	0.336427	0.153832	2.18697	0.0287444	0.277328
ENSMUSG00000057766	Ankrd29	443.25	0.489433	0.19245	2.54317	0.0109851	0.174457
ENSMUSG00000022237	Ankrd33b	539.606	-0.00405865	0.162079	-0.0250412	0.980022	0.997207
ENSMUSG00000049097	Ankrd34a	65.2034	0.21189	0.257786	0.821961	0.411099	0.792732
ENSMUSG00000038354	Ankrd35	500.526	-0.281292	0.180032	-1.56245	0.118182	0.511813
ENSMUSG00000050914	Ankrd37	386.801	-0.086519	0.195455	-0.442654	0.658016	0.907746
ENSMUSG00000079610	Ankrd39	504.677	-0.0259364	0.176594	-0.14687	0.883234	0.972665
ENSMUSG00000020864	Ankrd40	6340.79	-0.0755478	0.13706	-0.551201	0.581496	0.877595
ENSMUSG00000041343	Ankrd42	287.995	0.330621	0.190611	1.73454	0.0828232	0.439167
ENSMUSG00000052331	Ankrd44	4252.19	0.260293	0.180986	1.43819	0.15038	0.558627
ENSMUSG00000044835	Ankrd45	24.6912	0.181967	0.26427	0.688562	0.491099	0.836061
ENSMUSG00000048307	Ankrd46	4282.97	0.224203	0.139615	1.60587	0.108303	0.494387
ENSMUSG00000031931	Ankrd49	2045.14	-0.154146	0.164594	-0.936522	0.349005	0.753361
ENSMUSG00000044864	Ankrd50	6263.58	0.258699	0.142498	1.81546	0.0694531	0.410316
ENSMUSG00000014498	Ankrd52	4827.99	-0.24489	0.155281	-1.57708	0.114778	0.506453
ENSMUSG00000033055	Ankrd54	2882.46	-0.289468	0.17218	-1.68119	0.0927257	0.463588
ENSMUSG00000049985	Ankrd55	92.9851	-0.604075	0.234853	-2.57214	0.0101073	0.165637
ENSMUSG00000040183	Ankrd6	1668.7	-0.0386995	0.174184	-0.222176	0.824177	0.957499
ENSMUSG00000029607	Ankrd61	82.7419	-0.341184	0.261208	-1.30618	0.191491	0.611452
ENSMUSG00000078137	Ankrd63	101.161	0.0625488	0.249446	0.25075	0.802007	0.954273
ENSMUSG00000078487	Ankrd65	20.2631	-0.83948	0.260133	-3.22712	0.00125043	0.0546293
ENSMUSG00000037904	Ankrd9	568.537	-0.339585	0.229937	-1.47686	0.139712	0.54366
ENSMUSG00000024219	Anks1	2553.57	0.137251	0.172556	0.795401	0.42638	0.801091
ENSMUSG00000058589	Anks1b	73.347	0.292799	0.254423	1.15083	0.2498	0.673535
ENSMUSG00000022515	Anks3	2855.15	0.0652565	0.165337	0.394689	0.693073	0.919378
ENSMUSG00000066191	Anks6	555.146	-0.0253435	0.207795	-0.121964	0.902928	0.977625
ENSMUSG00000026199	Ankzf1	1336.43	-0.0154832	0.164524	-0.0941089	0.925023	0.984239
ENSMUSG00000036777	Anln	8378.4	0.117595	0.170578	0.689392	0.490576	0.836061
ENSMUSG00000031075	Ano1	5373.59	-0.182866	0.15504	-1.17947	0.238211	0.662594
ENSMUSG00000037949	Ano10	3798.8	0.116785	0.146942	0.794766	0.42675	0.801271
ENSMUSG00000035189	Ano4	19.8867	0.399721	0.263207	1.51866	0.128848	0.528022
ENSMUSG00000055489	Ano5	36.119	-0.20103	0.269131	-0.746959	0.455088	0.817118
ENSMUSG00000064210	Ano6	14186.4	-0.0338119	0.143669	-0.235345	0.813941	0.956036
ENSMUSG00000034107	Ano7	59.0044	-0.150115	0.257423	-0.583145	0.559796	0.868209
ENSMUSG00000034863	Ano8	1124.24	0.0912794	0.181868	0.501901	0.615737	0.890856
ENSMUSG00000032249	Anp32a	13803.9	-0.0826355	0.147083	-0.561827	0.574234	0.874501
ENSMUSG00000028333	Anp32b	23116.8	-0.336645	0.13512	-2.49146	0.0127219	0.186107
ENSMUSG00000081792	Anp32b-ps1	215.197	0.213052	0.205596	1.03627	0.300078	0.718114
ENSMUSG00000015749	Anp32e	20076.3	-0.12699	0.142162	-0.893274	0.37171	0.767768
ENSMUSG00000069913	Anp32-ps	206.072	0.226138	0.201552	1.12199	0.261869	0.685912
ENSMUSG00000039062	Anpep	2544.04	0.283552	0.177275	1.5995	0.109709	0.497144
ENSMUSG00000033420	Antxr1	11152	0.092245	0.143977	0.640693	0.521722	0.852065
ENSMUSG00000029338	Antxr2	14703.5	0.00897396	0.160805	0.0558065	0.955496	0.991033
ENSMUSG00000024659	Anxa1	35559.3	0.494392	0.147656	3.34828	0.000813158	0.0414154
ENSMUSG00000021866	Anxa11	4443.15	0.396929	0.157132	2.52608	0.0115342	0.179592
ENSMUSG00000032231	Anxa2	23539.7	0.21703	0.156972	1.3826	0.166787	0.583022
ENSMUSG00000029484	Anxa3	5133.94	0.398177	0.149025	2.67188	0.00754267	0.144966
ENSMUSG00000029994	Anxa4	6318.5	0.477169	0.158859	3.00372	0.00266697	0.0829849
ENSMUSG00000027712	Anxa5	23417.6	-0.0423951	0.175916	-0.240996	0.809558	0.955204
ENSMUSG00000018340	Anxa6	16007.2	0.252329	0.136731	1.84545	0.0649723	0.397557
ENSMUSG00000021814	Anxa7	7251.36	0.318772	0.135866	2.34622	0.0189651	0.224496
ENSMUSG00000021950	Anxa8	5828.22	0.136761	0.157125	0.870397	0.384083	0.775378
ENSMUSG00000015702	Anxa9	302.916	-0.271237	0.196211	-1.38237	0.166857	0.583022
ENSMUSG00000021322	Aoah	418.096	0.487294	0.227538	2.14159	0.0322263	0.291602
ENSMUSG00000078651	Aoc2	1042.72	-0.0664209	0.230539	-0.288111	0.773262	0.945011
ENSMUSG00000019326	Aoc3	1344.04	-0.162302	0.180847	-0.897451	0.369478	0.766513
ENSMUSG00000063558	Aox1	434.062	-0.338814	0.198761	-1.70463	0.0882638	0.452399
ENSMUSG00000079554	Aox2	28.7285	0.140781	0.267452	0.526379	0.598625	0.884237
ENSMUSG00000064294	Aox3	25.9923	0.161652	0.261663	0.617786	0.536717	0.858604
ENSMUSG00000038242	Aox4	58.9833	-0.346554	0.266707	-1.29938	0.193814	0.61332
ENSMUSG00000074238	Ap1ar	4424.16	-0.104888	0.145162	-0.722555	0.469953	0.825186
ENSMUSG00000009090	Ap1b1	11129	-0.336729	0.154069	-2.18557	0.0288469	0.277706
ENSMUSG00000031731	Ap1g1	7608.76	0.238078	0.166245	1.43209	0.152118	0.560995
ENSMUSG00000040701	Ap1g2	1237.08	-0.255946	0.170833	-1.49822	0.134075	0.534745
ENSMUSG00000003033	Ap1m1	4887.13	0.101933	0.142434	0.715652	0.474207	0.828048
ENSMUSG00000004849	Ap1s1	6515.63	-0.114497	0.166415	-0.688022	0.491439	0.836086
ENSMUSG00000031367	Ap1s2	4986.43	0.325608	0.177653	1.83284	0.0668269	0.402415
ENSMUSG00000054702	Ap1s3	421.254	0.26791	0.197227	1.35839	0.174341	0.591023
ENSMUSG00000060279	Ap2a1	5615.45	-0.123064	0.164542	-0.747917	0.454511	0.81677
ENSMUSG00000002957	Ap2a2	11056.3	-0.0570143	0.141611	-0.402612	0.687234	0.917659
ENSMUSG00000035152	Ap2b1	14009.1	-0.126772	0.147538	-0.859246	0.390205	0.780862
ENSMUSG00000022841	Ap2m1	11104.7	-0.247541	0.150331	-1.64663	0.0996335	0.477422
ENSMUSG00000008036	Ap2s1	9689.98	-0.0669303	0.146776	-0.456002	0.648389	0.904427
ENSMUSG00000021686	Ap3b1	7668.63	0.188513	0.14012	1.34537	0.178506	0.595122
ENSMUSG00000020198	Ap3d1	14790.4	-0.102075	0.149733	-0.681715	0.495419	0.838717
ENSMUSG00000021824	Ap3m1	3598.96	0.161713	0.16945	0.954337	0.339913	0.74528
ENSMUSG00000094683	Ap3m1-ps	405.601	0.193624	0.180538	1.07249	0.283501	0.704129
ENSMUSG00000031539	Ap3m2	1692.29	-0.106683	0.165198	-0.645786	0.518418	0.850365
ENSMUSG00000024480	Ap3s1	3968.79	0.570438	0.179817	3.17232	0.00151226	0.0616985
ENSMUSG00000085611	Ap3s1-ps1	201.364	0.485035	0.207435	2.33825	0.0193744	0.226535
ENSMUSG00000094257	Ap3s1-ps2	36.59	0.255385	0.265025	0.963628	0.335232	0.742502
ENSMUSG00000063801	Ap3s2	4583.79	0.0765478	0.139434	0.548991	0.583012	0.878176
ENSMUSG00000032952	Ap4b1	272.528	-0.0898127	0.216369	-0.415091	0.678075	0.914547
ENSMUSG00000001998	Ap4e1	1630	0.147823	0.175722	0.841236	0.400215	0.786173
ENSMUSG00000019518	Ap4m1	2058.46	-0.065651	0.148276	-0.442761	0.657939	0.907738
ENSMUSG00000020955	Ap4s1	817.139	-0.0430509	0.175749	-0.244956	0.80649	0.954799
ENSMUSG00000049562	Ap5b1	553.969	0.187193	0.201358	0.929651	0.352552	0.756851
ENSMUSG00000036291	Ap5m1	880.286	0.143313	0.169867	0.843674	0.398851	0.785911
ENSMUSG00000068264	Ap5s1	961.256	0.0024376	0.163918	0.0148709	0.988135	0.997594
ENSMUSG00000039623	Ap5z1	1381.55	-0.172051	0.167908	-1.02468	0.305515	0.722764
ENSMUSG00000019979	Apaf1	6432.2	0.252877	0.161837	1.56254	0.118161	0.511813
ENSMUSG00000024897	Apba1	376.059	0.139283	0.209648	0.664365	0.506457	0.843649
ENSMUSG00000030519	Apba2	169.121	0.387889	0.249089	1.55723	0.119416	0.513823
ENSMUSG00000004931	Apba3	777.169	0.144979	0.183903	0.788343	0.430496	0.802177
ENSMUSG00000037032	Apbb1	1732.48	0.0807451	0.213425	0.37833	0.705186	0.92301
ENSMUSG00000026786	Apbb1ip	3212.18	0.0103056	0.149592	0.0688909	0.945076	0.988745
ENSMUSG00000029207	Apbb2	2485.09	0.052682	0.1529	0.344553	0.730431	0.933427
ENSMUSG00000005871	Apc	5942.72	0.0784425	0.178907	0.438454	0.661057	0.908837
ENSMUSG00000020135	Apc2	75.363	0.215935	0.25194	0.857086	0.391397	0.780939
ENSMUSG00000071847	Apcdd1	1841.13	-0.193278	0.197768	-0.977296	0.328423	0.738318
ENSMUSG00000032590	Apeh	12721.3	-0.34892	0.168247	-2.07385	0.038093	0.312856
ENSMUSG00000079042	Apela	321.987	0.793115	0.223502	3.54858	0.000387319	0.0265821
ENSMUSG00000035960	Apex1	1014.87	-0.137086	0.188386	-0.727686	0.466806	0.82402
ENSMUSG00000025269	Apex2	1557.54	0.0254413	0.152363	0.166978	0.867387	0.968178
ENSMUSG00000015750	Aph1a	4620.44	0.0236847	0.172334	0.137435	0.890687	0.974157
ENSMUSG00000032375	Aph1b	1325.14	0.316664	0.159845	1.98107	0.0475836	0.346606
ENSMUSG00000053040	Aph1c	282.649	0.26209	0.204916	1.27901	0.200893	0.620455
ENSMUSG00000027193	Api5	12195.1	0.0820319	0.142222	0.576786	0.564084	0.870245
ENSMUSG00000010911	Apip	1772.55	0.154005	0.15347	1.00349	0.315627	0.728693
ENSMUSG00000073705	Apitd1	1548.44	-0.590374	0.173546	-3.40184	0.000669345	0.0378786
ENSMUSG00000030051	Aplf	2483.85	-0.267289	0.166574	-1.60462	0.108577	0.49503
ENSMUSG00000037010	Apln	1360.45	0.203448	0.168388	1.20821	0.226966	0.649615
ENSMUSG00000044338	Aplnr	5678.2	0.0225963	0.144788	0.156064	0.875982	0.971108
ENSMUSG00000006651	Aplp1	571.635	-0.117163	0.225287	-0.520061	0.603021	0.886114
ENSMUSG00000031996	Aplp2	20951.1	0.00795341	0.143207	0.0555379	0.95571	0.991126
ENSMUSG00000033096	Apmap	4691.03	0.102655	0.13912	0.737889	0.460582	0.820744
ENSMUSG00000028070	Apoa1bp	2602.89	-0.0536388	0.161576	-0.331972	0.739911	0.936302
ENSMUSG00000040613	Apobec1	3309.82	0.231818	0.150562	1.53968	0.123637	0.520814
ENSMUSG00000040694	Apobec2	108.066	-0.391285	0.261717	-1.49507	0.134896	0.535985
ENSMUSG00000009585	Apobec3	2409.73	0.140909	0.18441	0.76411	0.444802	0.810917
ENSMUSG00000042759	Apobr	2151.52	-0.0587225	0.186017	-0.315684	0.752242	0.940907
ENSMUSG00000040564	Apoc1	104.513	-0.588203	0.237323	-2.4785	0.0131938	0.18887
ENSMUSG00000022548	Apod	294.432	0.400051	0.215833	1.85352	0.0638074	0.395051
ENSMUSG00000002985	Apoe	9930.84	-0.202242	0.19616	-1.031	0.302539	0.720041
ENSMUSG00000047631	Apof	58.6776	0.12852	0.252691	0.508606	0.611028	0.889001
ENSMUSG00000000049	Apoh	25.6274	0.252473	0.269494	0.936844	0.348839	0.753246
ENSMUSG00000010601	Apol7a	45.3086	0.523144	0.267951	1.95239	0.0508919	0.35687
ENSMUSG00000056656	Apol8	5576.58	-0.498214	0.1815	-2.74497	0.00605156	0.129703
ENSMUSG00000090698	Apold1	743.593	-0.0266682	0.172738	-0.154385	0.877306	0.971618
ENSMUSG00000051716	Apon	32.1676	-0.200008	0.269523	-0.74208	0.458039	0.819086
ENSMUSG00000079508	Apoo	105.031	0.0378846	0.221086	0.171357	0.863943	0.967233
ENSMUSG00000025525	Apool	2069.56	0.0176873	0.175255	0.100923	0.919612	0.982944
ENSMUSG00000049233	Apoo-ps	82.4098	-0.311206	0.237589	-1.30985	0.190247	0.610114
ENSMUSG00000037787	Apopt1	1461.36	0.0469998	0.198051	0.237311	0.812415	0.956036
ENSMUSG00000022892	App	43260.4	0.412223	0.137342	3.00143	0.00268718	0.0833455
ENSMUSG00000018481	Appbp2	6529.35	0.374795	0.16851	2.22418	0.0261367	0.262506
ENSMUSG00000085628	Appbp2os	29.9519	-0.277019	0.263596	-1.05092	0.293295	0.713657
ENSMUSG00000040760	Appl1	4567.83	0.292813	0.155314	1.88529	0.0593909	0.384175
ENSMUSG00000020263	Appl2	4446.11	-0.0299553	0.16767	-0.178656	0.858207	0.96642
ENSMUSG00000006589	Aprt	3205.6	-0.0854468	0.199843	-0.427569	0.668965	0.911716
ENSMUSG00000028411	Aptx	1934.79	0.106226	0.146095	0.727102	0.467163	0.824031
ENSMUSG00000004655	Aqp1	55090.1	-0.506146	0.175989	-2.87601	0.00402731	0.105107
ENSMUSG00000042797	Aqp11	190.768	-0.190614	0.215193	-0.885782	0.375735	0.770294
ENSMUSG00000024411	Aqp4	21.7979	-0.0496021	0.256711	-0.193222	0.846785	0.964399
ENSMUSG00000028427	Aqp7	52.005	-0.211942	0.258027	-0.821395	0.411421	0.793006
ENSMUSG00000032204	Aqp9	1543.31	-0.216332	0.178896	-1.20926	0.226562	0.649107
ENSMUSG00000040383	Aqr	3906.98	0.0151074	0.168575	0.0896182	0.928591	0.9845
ENSMUSG00000046532	Ar	482.096	0.0600623	0.196335	0.305918	0.759667	0.942584
ENSMUSG00000001127	Araf	4913.27	0.061581	0.146901	0.419202	0.675069	0.914128
ENSMUSG00000032812	Arap1	8634.95	0.0206283	0.166082	0.124205	0.901153	0.977336
ENSMUSG00000037999	Arap2	790.161	0.148485	0.204649	0.72556	0.468108	0.824656
ENSMUSG00000024451	Arap3	5378.49	-0.108576	0.151689	-0.715779	0.474128	0.828048
ENSMUSG00000022602	Arc	188.692	-0.495221	0.212655	-2.32875	0.0198722	0.229112
ENSMUSG00000032096	Arcn1	36763.9	0.20348	0.141049	1.44261	0.149129	0.557122
ENSMUSG00000042350	Arel1	5757.77	-0.259115	0.152	-1.7047	0.0882503	0.452399
ENSMUSG00000048076	Arf1	26745.6	0.0359614	0.156441	0.229872	0.818191	0.956936
ENSMUSG00000062421	Arf2	7915.51	-0.0144271	0.15704	-0.0918687	0.926802	0.984349
ENSMUSG00000051853	Arf3	9671.77	0.0735779	0.154963	0.474808	0.634924	0.899386
ENSMUSG00000021877	Arf4	47920.2	0.483846	0.168864	2.86529	0.00416623	0.106658
ENSMUSG00000020440	Arf5	7714.24	-0.152946	0.210935	-0.725085	0.4684	0.824742
ENSMUSG00000044147	Arf6	8821.54	0.135566	0.155596	0.87127	0.383607	0.775144
ENSMUSG00000027575	Arfgap1	14062.7	-0.203675	0.163571	-1.24518	0.213067	0.633245
ENSMUSG00000027255	Arfgap2	1919.55	-0.178363	0.166433	-1.07168	0.283863	0.704253
ENSMUSG00000054277	Arfgap3	4981.07	-0.0334695	0.141935	-0.235809	0.813581	0.956036
ENSMUSG00000067851	Arfgef1	13357.2	0.242088	0.158942	1.52312	0.127728	0.526674
ENSMUSG00000074582	Arfgef2	9551.61	0.125173	0.141503	0.884595	0.376375	0.770911
ENSMUSG00000019852	Arfgef3	294.475	0.367601	0.210514	1.7462	0.0807756	0.436076
ENSMUSG00000074513	Arfip1	702.203	0.322548	0.208892	1.54409	0.122566	0.518163
ENSMUSG00000030881	Arfip2	5349.71	-0.190614	0.173162	-1.10079	0.27099	0.693007
ENSMUSG00000038671	Arfrp1	2412.96	0.00225773	0.168561	0.0133941	0.989313	0.997844
ENSMUSG00000019987	Arg1	49.1834	0.0853898	0.269283	0.3171	0.751167	0.940568
ENSMUSG00000021125	Arg2	110.764	0.367702	0.223667	1.64397	0.100182	0.4787
ENSMUSG00000040459	Arglu1	13386.8	-0.115517	0.164328	-0.702968	0.482076	0.832042
ENSMUSG00000027247	Arhgap1	7324.84	0.0658372	0.154075	0.427307	0.669156	0.911716
ENSMUSG00000037148	Arhgap10	2477.2	-0.012534	0.148923	-0.0841643	0.932926	0.985312
ENSMUSG00000041219	Arhgap11a	8441.08	-0.0145475	0.156196	-0.093136	0.925796	0.984239
ENSMUSG00000041225	Arhgap12	3760.56	0.15699	0.156565	1.00272	0.315998	0.729377
ENSMUSG00000049744	Arhgap15	1890.58	0.300355	0.151544	1.98196	0.0474837	0.3464
ENSMUSG00000030766	Arhgap17	3530.26	-0.10058	0.149545	-0.672574	0.501218	0.840823
ENSMUSG00000039031	Arhgap18	4769.39	-0.0243682	0.137929	-0.176671	0.859767	0.96642
ENSMUSG00000025154	Arhgap19	8404.24	-0.216878	0.15694	-1.38192	0.166997	0.583077
ENSMUSG00000053199	Arhgap20	76.8837	0.0226599	0.268713	0.0843277	0.932796	0.985305
ENSMUSG00000036591	Arhgap21	5686.53	-0.0648999	0.145473	-0.446131	0.655502	0.906716
ENSMUSG00000063506	Arhgap22	27.5076	0.545338	0.269491	2.02359	0.0430123	0.33003
ENSMUSG00000049807	Arhgap23	6479.46	-0.316964	0.169478	-1.87024	0.0614508	0.390196
ENSMUSG00000057315	Arhgap24	3657.74	0.278421	0.181636	1.53285	0.125313	0.523023
ENSMUSG00000030047	Arhgap25	2702.11	-0.160331	0.162943	-0.983972	0.325129	0.736645
ENSMUSG00000036452	Arhgap26	1041.63	0.243933	0.16739	1.45727	0.145041	0.551604
ENSMUSG00000034255	Arhgap27	1662.08	-0.180225	0.178091	-1.01198	0.311546	0.725767
ENSMUSG00000085887	Arhgap27os3	396.384	-0.535949	0.196966	-2.72102	0.00650804	0.134522
ENSMUSG00000024043	Arhgap28	637.613	0.151556	0.169665	0.893268	0.371714	0.767768
ENSMUSG00000039831	Arhgap29	5317.95	0.424546	0.157527	2.69506	0.00703756	0.139554
ENSMUSG00000048865	Arhgap30	6467.37	0.147105	0.151643	0.970076	0.332008	0.740372
ENSMUSG00000022799	Arhgap31	9031.44	0.0088456	0.144999	0.0610045	0.951356	0.989961
ENSMUSG00000041444	Arhgap32	1794.14	0.453816	0.184605	2.4583	0.0139597	0.19312
ENSMUSG00000036882	Arhgap33	966.484	-0.400695	0.199293	-2.01058	0.0443694	0.334134
ENSMUSG00000058230	Arhgap35	7702.82	0.0755405	0.144417	0.52307	0.600926	0.885377
ENSMUSG00000033697	Arhgap39	1289.86	-0.232492	0.178078	-1.30556	0.191702	0.611629
ENSMUSG00000031389	Arhgap4	2776.94	-0.106023	0.148201	-0.7154	0.474362	0.828048
ENSMUSG00000050730	Arhgap42	1734.57	0.140249	0.171078	0.819794	0.412334	0.793667
ENSMUSG00000033389	Arhgap44	386.561	0.391109	0.188553	2.07427	0.0380544	0.312856
ENSMUSG00000035133	Arhgap5	2467.78	0.461163	0.184408	2.50078	0.0123919	0.185019
ENSMUSG00000031355	Arhgap6	557.537	0.0802326	0.18377	0.436593	0.662407	0.909171
ENSMUSG00000078954	Arhgap8	70.0027	-0.663668	0.267155	-2.48421	0.0129839	0.187715
ENSMUSG00000040345	Arhgap9	1778.44	0.267604	0.176722	1.51426	0.129959	0.529912
ENSMUSG00000025132	Arhgdia	25384.3	-0.130618	0.182636	-0.715183	0.474496	0.828048
ENSMUSG00000030220	Arhgdib	13989.3	0.117697	0.149516	0.787188	0.431172	0.80278
ENSMUSG00000073433	Arhgdig	145.878	-0.255303	0.239764	-1.06481	0.286962	0.707049
ENSMUSG00000040940	Arhgef1	13197.9	-0.0142396	0.167605	-0.0849597	0.932293	0.98515
ENSMUSG00000071176	Arhgef10	2310.38	0.0407768	0.144559	0.282078	0.777884	0.946211
ENSMUSG00000040964	Arhgef10l	2101.09	0.127478	0.191211	0.666687	0.504972	0.843036
ENSMUSG00000041977	Arhgef11	2766.63	-0.0320176	0.172212	-0.185919	0.852508	0.965547
ENSMUSG00000059495	Arhgef12	11630.6	-0.0784248	0.154831	-0.506518	0.612493	0.889392
ENSMUSG00000052921	Arhgef15	1371.69	-0.186723	0.179974	-1.0375	0.299502	0.718114
ENSMUSG00000029032	Arhgef16	28.5834	0.0542964	0.269411	0.201537	0.840278	0.962385
ENSMUSG00000032875	Arhgef17	3968.9	0.124379	0.156323	0.795651	0.426235	0.800955
ENSMUSG00000004568	Arhgef18	3162.97	-0.062813	0.151265	-0.415252	0.677957	0.914547
ENSMUSG00000028919	Arhgef19	1773.13	0.00710492	0.186187	0.0381602	0.96956	0.994428
ENSMUSG00000028059	Arhgef2	5841.8	0.023486	0.145535	0.161377	0.871797	0.96925
ENSMUSG00000019467	Arhgef25	5685.67	0.0432888	0.155125	0.279058	0.780201	0.947362
ENSMUSG00000036885	Arhgef26	961.36	0.186582	0.169999	1.09755	0.272402	0.69499
ENSMUSG00000021662	Arhgef28	1114.7	0.0753064	0.168075	0.448053	0.654115	0.906716
ENSMUSG00000021895	Arhgef3	3400.74	-0.0376729	0.138021	-0.27295	0.784892	0.949028
ENSMUSG00000054901	Arhgef33	35.775	0.40171	0.266345	1.50823	0.131495	0.530906
ENSMUSG00000045094	Arhgef37	523.084	0.218185	0.204004	1.06951	0.284838	0.704516
ENSMUSG00000051517	Arhgef39	1636.37	-0.232567	0.187661	-1.23929	0.215237	0.636285
ENSMUSG00000037509	Arhgef4	218.078	0.294058	0.197474	1.4891	0.136462	0.538675
ENSMUSG00000004562	Arhgef40	3603.74	-0.112971	0.163028	-0.692955	0.488338	0.834855
ENSMUSG00000033542	Arhgef5	2828.27	0.111125	0.157124	0.707246	0.479414	0.830744
ENSMUSG00000031133	Arhgef6	5947.3	0.217019	0.168639	1.28689	0.198134	0.617503
ENSMUSG00000031511	Arhgef7	4493.28	-0.12634	0.144861	-0.872147	0.383128	0.774929
ENSMUSG00000025656	Arhgef9	775.871	0.267988	0.178796	1.49885	0.133913	0.534602
ENSMUSG00000007880	Arid1a	8487.12	-0.333902	0.142991	-2.33513	0.0195364	0.227501
ENSMUSG00000069729	Arid1b	4495.03	-0.09461	0.142741	-0.662807	0.507454	0.844289
ENSMUSG00000033237	Arid2	5781.54	-0.144637	0.148104	-0.976591	0.328772	0.738318
ENSMUSG00000019564	Arid3a	3068.3	-0.00771167	0.154447	-0.0499307	0.960178	0.992569
ENSMUSG00000004661	Arid3b	761.561	-0.221221	0.172706	-1.28091	0.200224	0.619822
ENSMUSG00000048118	Arid4a	5660.19	-0.0801788	0.15988	-0.501495	0.616023	0.890919
ENSMUSG00000039219	Arid4b	6621.47	0.041892	0.164744	0.254285	0.799275	0.953509
ENSMUSG00000037447	Arid5a	2194.14	-0.211027	0.185383	-1.13833	0.254983	0.679019
ENSMUSG00000019947	Arid5b	495.672	0.00323192	0.182708	0.0176889	0.985887	0.997594
ENSMUSG00000025234	Arih1	10168.3	0.0790174	0.161689	0.488699	0.625055	0.894846
ENSMUSG00000064145	Arih2	7014.3	-0.128427	0.145695	-0.881483	0.378056	0.772171
ENSMUSG00000060904	Arl1	18487.6	0.276846	0.155979	1.7749	0.075915	0.425026
ENSMUSG00000025870	Arl10	402.427	-0.302792	0.19289	-1.56976	0.116471	0.509303
ENSMUSG00000043157	Arl11	557.458	0.367474	0.188734	1.94705	0.0515293	0.359646
ENSMUSG00000022911	Arl13b	1425.28	0.304854	0.173361	1.75849	0.078664	0.430927
ENSMUSG00000027122	Arl14ep	3345.55	0.23167	0.17494	1.32428	0.185409	0.603376
ENSMUSG00000042348	Arl15	1197.36	0.0358795	0.153336	0.233993	0.81499	0.956127
ENSMUSG00000057594	Arl16	1053.03	-0.11687	0.16386	-0.713232	0.475702	0.828384
ENSMUSG00000024944	Arl2	1251.47	-0.0438368	0.192832	-0.227332	0.820166	0.956936
ENSMUSG00000031776	Arl2bp	9765.07	0.057436	0.153969	0.373036	0.709122	0.92436
ENSMUSG00000025035	Arl3	2059.47	0.0975542	0.152464	0.63985	0.52227	0.852422
ENSMUSG00000047446	Arl4a	7247.48	-0.411301	0.149169	-2.75729	0.0058283	0.127373
ENSMUSG00000049866	Arl4c	2344.39	0.526824	0.15809	3.33243	0.000860914	0.0429436
ENSMUSG00000034936	Arl4d	652.137	-0.218483	0.216801	-1.00776	0.31357	0.726806
ENSMUSG00000036093	Arl5a	5998.53	0.368896	0.172883	2.13379	0.0328599	0.293209
ENSMUSG00000017418	Arl5b	2954.15	0.154939	0.181751	0.85248	0.393948	0.782475
ENSMUSG00000038352	Arl5c	2845.09	-0.432783	0.210081	-2.06007	0.0393914	0.317563
ENSMUSG00000022722	Arl6	862.005	0.508017	0.169043	3.00525	0.00265361	0.0829498
ENSMUSG00000030654	Arl6ip1	12016.9	0.0741063	0.139557	0.531009	0.595412	0.882699
ENSMUSG00000029404	Arl6ip4	5502.81	-0.112414	0.168649	-0.666558	0.505055	0.843036
ENSMUSG00000035199	Arl6ip5	6939.83	0.240044	0.149745	1.60302	0.108929	0.495935
ENSMUSG00000026960	Arl6ip6	2866.74	0.198845	0.17888	1.11161	0.266304	0.689646
ENSMUSG00000026426	Arl8a	2238.54	0.0968675	0.172363	0.561999	0.574117	0.874501
ENSMUSG00000030105	Arl8b	7815.7	0.184907	0.1416	1.30584	0.191605	0.611452
ENSMUSG00000027599	Armc1	7501.47	-0.144573	0.139996	-1.03269	0.301747	0.719391
ENSMUSG00000038525	Armc10	2293.97	-0.0443573	0.147261	-0.301215	0.76325	0.943051
ENSMUSG00000071324	Armc2	56.093	-0.233185	0.260811	-0.894078	0.37128	0.76763
ENSMUSG00000037683	Armc3	41.9744	0.0282491	0.266234	0.106106	0.915498	0.981419
ENSMUSG00000042178	Armc5	1657.51	-0.0905491	0.175579	-0.515718	0.606051	0.887043
ENSMUSG00000002343	Armc6	2162.6	0.0775574	0.197407	0.39288	0.694408	0.919637
ENSMUSG00000057219	Armc7	690.349	-0.0118921	0.181792	-0.0654158	0.947843	0.989034
ENSMUSG00000032468	Armc8	2921.67	0.141464	0.15283	0.92563	0.354638	0.757636
ENSMUSG00000062590	Armc9	1250.83	-0.101909	0.14702	-0.693166	0.488205	0.834855
ENSMUSG00000033460	Armcx1	1980.67	-0.00945695	0.180709	-0.0523324	0.958264	0.991849
ENSMUSG00000033436	Armcx2	5940.81	0.194515	0.143699	1.35362	0.175856	0.592444
ENSMUSG00000049047	Armcx3	5583.38	0.124204	0.148785	0.834785	0.403839	0.787972
ENSMUSG00000049804	Armcx4	7127.68	0.236519	0.151876	1.55732	0.119396	0.513823
ENSMUSG00000072969	Armcx5	638.387	-0.0625374	0.192376	-0.325078	0.745122	0.938062
ENSMUSG00000050394	Armcx6	1035.34	-0.233626	0.171693	-1.36072	0.173601	0.590385
ENSMUSG00000061759	Armt1	2432.72	-0.0360734	0.151438	-0.238206	0.811722	0.955832
ENSMUSG00000015522	Arnt	6078.82	-0.0336978	0.141561	-0.238044	0.811847	0.955892
ENSMUSG00000015709	Arnt2	599.388	0.0186417	0.208127	0.089569	0.92863	0.9845
ENSMUSG00000055116	Arntl	2354.16	0.159688	0.207807	0.768445	0.442223	0.809123
ENSMUSG00000040187	Arntl2	105.725	-0.701603	0.266357	-2.63406	0.00843695	0.152083
ENSMUSG00000029621	Arpc1a	5545.53	0.0809863	0.151252	0.535441	0.592345	0.881602
ENSMUSG00000029622	Arpc1b	14980.5	-0.0395228	0.170655	-0.231594	0.816853	0.956586
ENSMUSG00000006304	Arpc2	16820.8	-0.0131686	0.147126	-0.0895053	0.92868	0.9845
ENSMUSG00000029465	Arpc3	10770.2	0.169418	0.161915	1.04633	0.295407	0.714931
ENSMUSG00000079426	Arpc4	9925.68	0.169702	0.150488	1.12768	0.259456	0.684035
ENSMUSG00000008475	Arpc5	27199.2	0.163366	0.1557	1.04924	0.294068	0.714021
ENSMUSG00000026755	Arpc5l	8036.31	-0.0719125	0.172405	-0.417115	0.676594	0.914188
ENSMUSG00000039043	Arpin	1501.44	0.19686	0.174564	1.12772	0.259436	0.684035
ENSMUSG00000007656	Arpp19	5334.58	0.00935343	0.14885	0.0628379	0.949896	0.989615
ENSMUSG00000032503	Arpp21	423.626	-0.147917	0.208295	-0.710133	0.477622	0.829793
ENSMUSG00000018909	Arrb1	24583.4	-0.422705	0.170359	-2.48126	0.0130919	0.188495
ENSMUSG00000060216	Arrb2	5394.6	0.0372757	0.175422	0.212492	0.831723	0.960231
ENSMUSG00000026972	Arrdc1	1797.79	0.0400236	0.182625	0.219157	0.826528	0.958283
ENSMUSG00000002910	Arrdc2	1438.43	-0.436766	0.190466	-2.29315	0.0218396	0.240435
ENSMUSG00000074794	Arrdc3	4617.87	0.0857442	0.178717	0.479777	0.631386	0.898106
ENSMUSG00000042659	Arrdc4	4724.48	0.271193	0.143519	1.8896	0.0588115	0.382729
ENSMUSG00000022620	Arsa	2069.95	0.0540253	0.198134	0.27267	0.785107	0.949028
ENSMUSG00000042082	Arsb	9621.02	-0.292058	0.184967	-1.57897	0.114342	0.50617
ENSMUSG00000020604	Arsg	960.391	-0.173277	0.170201	-1.01807	0.308646	0.724646
ENSMUSG00000036412	Arsi	3969.82	0.305148	0.147405	2.07014	0.0384396	0.313754
ENSMUSG00000046561	Arsj	147.138	-0.0313069	0.23396	-0.133813	0.89355	0.974836
ENSMUSG00000021592	Arsk	804.008	0.0521823	0.208845	0.249861	0.802695	0.954273
ENSMUSG00000030996	Art1	108.829	-0.641109	0.245901	-2.60718	0.00912909	0.157192
ENSMUSG00000092517	Art2a-ps	63.0947	0.379564	0.195911	1.93743	0.0526933	0.362453
ENSMUSG00000034842	Art3	246.814	0.223156	0.195073	1.14396	0.25264	0.676666
ENSMUSG00000030217	Art4	1196.53	-0.6206	0.154173	-4.02534	5.68924e-05	0.00762112
ENSMUSG00000070424	Art5	171.377	-0.398388	0.217029	-1.83564	0.0664107	0.40107
ENSMUSG00000028539	Artn	170.847	0.0381154	0.21366	0.178393	0.858414	0.96642
ENSMUSG00000031982	Arv1	395.189	0.0218389	0.179703	0.121528	0.903273	0.977795
ENSMUSG00000000325	Arvcf	2230.37	-0.321336	0.181513	-1.77032	0.0766735	0.426297
ENSMUSG00000048355	Arxes1	219.004	0.397874	0.236209	1.68441	0.0921017	0.462385
ENSMUSG00000048040	Arxes2	416.691	0.515365	0.208471	2.47211	0.0134318	0.189537
ENSMUSG00000003559	As3mt	1264.66	0.303083	0.163963	1.84848	0.0645325	0.396659
ENSMUSG00000031591	Asah1	7907.75	0.0668086	0.185075	0.360982	0.718113	0.928911
ENSMUSG00000024887	Asah2	904.273	0.376759	0.188535	1.99835	0.0456789	0.338682
ENSMUSG00000022377	Asap1	10586.8	-0.207707	0.143203	-1.45043	0.146938	0.554286
ENSMUSG00000052632	Asap2	1938.97	0.161047	0.156333	1.03016	0.302936	0.720273
ENSMUSG00000036995	Asap3	531.785	0.0901541	0.195266	0.4617	0.644297	0.902702
ENSMUSG00000026311	Asb1	4994.62	-0.305307	0.17044	-1.79129	0.0732474	0.417319
ENSMUSG00000038204	Asb10	131.297	0.147466	0.251632	0.586037	0.557851	0.867525
ENSMUSG00000031382	Asb11	24.4927	0.000585176	0.264916	0.00220891	0.998238	0.999372
ENSMUSG00000033781	Asb13	842.746	0.290684	0.174071	1.66991	0.0949365	0.468259
ENSMUSG00000021898	Asb14	22.7931	-0.169485	0.260189	-0.651392	0.514794	0.848881
ENSMUSG00000034768	Asb16	246.535	0.0385827	0.194437	0.198433	0.842707	0.963368
ENSMUSG00000038997	Asb17	107.172	-0.568306	0.237827	-2.38958	0.0168677	0.211921
ENSMUSG00000086438	Asb17os	222.952	-0.341429	0.24584	-1.38883	0.164885	0.58032
ENSMUSG00000067081	Asb18	21.2588	-0.211622	0.266275	-0.794751	0.426759	0.801271
ENSMUSG00000021200	Asb2	205.384	0.507208	0.201008	2.52333	0.0116249	0.180424
ENSMUSG00000020305	Asb3	1777.66	0.0574987	0.144319	0.398413	0.690326	0.919073
ENSMUSG00000042607	Asb4	739.302	0.276785	0.189151	1.4633	0.143385	0.549145
ENSMUSG00000031519	Asb5	26.9774	0.2193	0.268135	0.817873	0.41343	0.794565
ENSMUSG00000039483	Asb6	1817.58	-0.271205	0.203863	-1.33033	0.183411	0.601649
ENSMUSG00000030509	Asb7	1988.16	0.141785	0.154174	0.919645	0.357758	0.759292
ENSMUSG00000048175	Asb8	2153.86	0.0605173	0.146264	0.413753	0.679055	0.914706
ENSMUSG00000044475	Ascc1	1840.84	-0.00152211	0.151138	-0.010071	0.991965	0.998825
ENSMUSG00000020412	Ascc2	4544.58	-0.0712253	0.148615	-0.479261	0.631753	0.898106
ENSMUSG00000038774	Ascc3	5173.61	0.254126	0.174712	1.45454	0.145797	0.55329
ENSMUSG00000020052	Ascl1	33.8665	0.272777	0.269117	1.0136	0.310774	0.725673
ENSMUSG00000009248	Ascl2	33.8949	0.226897	0.269276	0.842619	0.399441	0.785929
ENSMUSG00000019857	Asf1a	2445.52	0.0353001	0.174018	0.202853	0.83925	0.962227
ENSMUSG00000005470	Asf1b	6190.37	-0.253414	0.155421	-1.63051	0.102995	0.48242
ENSMUSG00000028053	Ash1l	6215.66	0.0991218	0.172833	0.573512	0.566298	0.871304
ENSMUSG00000031575	Ash2l	4562.4	-0.0862314	0.137817	-0.625696	0.531515	0.856341
ENSMUSG00000023017	Asic1	275.308	-0.154028	0.193933	-0.794236	0.427058	0.801271
ENSMUSG00000038276	Asic3	278.61	-0.115248	0.227018	-0.507659	0.611693	0.889325
ENSMUSG00000025533	Asl	1107.14	-0.0911776	0.176865	-0.51552	0.60619	0.887043
ENSMUSG00000052456	Asna1	5299.21	-0.048192	0.138528	-0.347886	0.727926	0.932597
ENSMUSG00000029752	Asns	10968.9	0.0413845	0.150976	0.274112	0.783998	0.949028
ENSMUSG00000026095	Asnsd1	773.868	-0.127273	0.164083	-0.775663	0.437948	0.806091
ENSMUSG00000020774	Aspa	86.7402	0.517942	0.241067	2.14854	0.0316709	0.289405
ENSMUSG00000037686	Aspg	295.435	-0.291522	0.224619	-1.29785	0.194339	0.613514
ENSMUSG00000028207	Asph	6417.03	0.20826	0.141198	1.47495	0.140225	0.54366
ENSMUSG00000029348	Asphd2	362.912	0.563085	0.229051	2.45834	0.0139581	0.19312
ENSMUSG00000033952	Aspm	6342.6	-0.204745	0.159818	-1.28112	0.200152	0.619701
ENSMUSG00000021388	Aspn	7693.59	0.420828	0.18741	2.2455	0.0247361	0.255602
ENSMUSG00000033508	Asprv1	634.117	-0.129574	0.201087	-0.644368	0.519337	0.850933
ENSMUSG00000025142	Aspscr1	2994.13	0.197766	0.17359	1.13927	0.25459	0.678511
ENSMUSG00000024654	Asrgl1	4070	-0.0689181	0.136246	-0.505836	0.612972	0.889392
ENSMUSG00000076441	Ass1	137.226	0.457471	0.244103	1.87409	0.0609178	0.388597
ENSMUSG00000032567	Aste1	525.792	0.132583	0.165483	0.801189	0.423022	0.799451
ENSMUSG00000028373	Astn2	57.7146	-0.137352	0.266275	-0.515829	0.605974	0.887043
ENSMUSG00000040250	Asun	4949.14	-0.0995496	0.155258	-0.64119	0.521399	0.852065
ENSMUSG00000042548	Asxl1	11620	-0.192429	0.144253	-1.33397	0.182214	0.600509
ENSMUSG00000037486	Asxl2	4576.44	-0.103702	0.153656	-0.674897	0.499742	0.840351
ENSMUSG00000045215	Asxl3	146.94	0.250975	0.240605	1.0431	0.296902	0.716221
ENSMUSG00000013662	Atad1	5445.58	0.156522	0.157605	0.993131	0.320646	0.731815
ENSMUSG00000022360	Atad2	9890.34	-0.036002	0.170626	-0.210999	0.832888	0.960231
ENSMUSG00000052812	Atad2b	2781.45	-0.0563812	0.158023	-0.356792	0.721248	0.929672
ENSMUSG00000029036	Atad3a	3541.98	-0.0715776	0.15862	-0.451252	0.651808	0.906055
ENSMUSG00000054514	Atad3aos	47.0817	-0.160541	0.25872	-0.62052	0.534915	0.857602
ENSMUSG00000017550	Atad5	4857.87	-0.183983	0.175505	-1.04831	0.294497	0.714132
ENSMUSG00000024426	Atat1	282.09	-0.0631222	0.189157	-0.333703	0.738604	0.936071
ENSMUSG00000085779	Atcayos	59.2488	-0.10444	0.269482	-0.387557	0.698344	0.921269
ENSMUSG00000030850	Ate1	4226.97	-0.064393	0.142977	-0.450372	0.652443	0.906162
ENSMUSG00000023027	Atf1	7070.38	-0.0366969	0.157384	-0.233168	0.815631	0.956127
ENSMUSG00000027104	Atf2	4323.14	0.0681002	0.172125	0.395643	0.692368	0.919111
ENSMUSG00000026628	Atf3	942.103	0.454921	0.1845	2.4657	0.0136745	0.19095
ENSMUSG00000042406	Atf4	43605	-0.074082	0.151347	-0.489484	0.624499	0.894846
ENSMUSG00000038539	Atf5	8028.57	-0.0721863	0.204636	-0.352754	0.724273	0.931276
ENSMUSG00000026663	Atf6	6637.22	0.116398	0.143684	0.810099	0.417883	0.796526
ENSMUSG00000015461	Atf6b	2226.61	0.0633655	0.186424	0.3399	0.733932	0.934307
ENSMUSG00000099083	Atf7	2935.1	0.168122	0.172396	0.975211	0.329455	0.738594
ENSMUSG00000030213	Atf7ip	6827.3	-0.0856296	0.145413	-0.58887	0.555948	0.866907
ENSMUSG00000021619	Atg10	539.938	0.230702	0.176491	1.30716	0.19116	0.611046
ENSMUSG00000037204	Atg101	1441.76	-0.346126	0.180784	-1.91458	0.0555461	0.37172
ENSMUSG00000032905	Atg12	4039.26	0.117303	0.146735	0.79942	0.424047	0.800084
ENSMUSG00000027244	Atg13	4429.62	-0.0219633	0.140835	-0.155951	0.876072	0.971108
ENSMUSG00000037526	Atg14	1401.59	-0.127237	0.155768	-0.816837	0.414021	0.79478
ENSMUSG00000026289	Atg16l1	5177.08	-0.0620281	0.168529	-0.368055	0.712832	0.926079
ENSMUSG00000047767	Atg16l2	2208.52	-0.227064	0.177611	-1.27843	0.201096	0.620455
ENSMUSG00000024773	Atg2a	2818.26	-0.169167	0.186338	-0.90785	0.363957	0.763746
ENSMUSG00000041341	Atg2b	5553.25	0.0546881	0.158429	0.345189	0.729952	0.933309
ENSMUSG00000022663	Atg3	5165.48	0.0642258	0.157507	0.407765	0.683446	0.916188
ENSMUSG00000079418	Atg4a	2521.32	-0.243435	0.148644	-1.6377	0.101484	0.480453
ENSMUSG00000087119	Atg4a-ps	417.053	-0.243111	0.184611	-1.31688	0.187878	0.606325
ENSMUSG00000026280	Atg4b	8578.49	-0.309575	0.169456	-1.82687	0.0677196	0.405521
ENSMUSG00000028550	Atg4c	813.9	0.451548	0.177339	2.54625	0.0108889	0.173737
ENSMUSG00000002820	Atg4d	1635.85	-0.626593	0.200223	-3.12948	0.00175119	0.0666564
ENSMUSG00000038160	Atg5	3988.09	0.237174	0.144161	1.6452	0.0999294	0.477948
ENSMUSG00000030314	Atg7	2459.11	0.0933293	0.160226	0.582486	0.560239	0.86848
ENSMUSG00000033124	Atg9a	1320.9	-0.0289532	0.151896	-0.190613	0.848829	0.964535
ENSMUSG00000038295	Atg9b	287.707	-0.100805	0.193204	-0.521755	0.601841	0.88564
ENSMUSG00000062031	Athl1	2538.09	-0.10798	0.159647	-0.676369	0.498807	0.839864
ENSMUSG00000026192	Atic	8406.88	0.0805261	0.145752	0.552486	0.580616	0.877423
ENSMUSG00000021066	Atl1	569.372	0.172161	0.201766	0.853269	0.39351	0.78201
ENSMUSG00000059811	Atl2	6208.71	0.152329	0.147307	1.0341	0.301091	0.718481
ENSMUSG00000024759	Atl3	8793.78	0.264734	0.153299	1.72691	0.0841841	0.442382
ENSMUSG00000034218	Atm	2400.96	0.244653	0.169014	1.44754	0.147747	0.555387
ENSMUSG00000047388	Atmin	3170.07	0.00339713	0.150584	0.0225597	0.982001	0.997561
ENSMUSG00000004263	Atn1	284.969	-0.144899	0.199987	-0.72454	0.468734	0.824809
ENSMUSG00000037621	Atoh8	511.549	0.0438813	0.188244	0.233109	0.815677	0.956127
ENSMUSG00000018585	Atox1	2746	-0.122706	0.174263	-0.704146	0.481342	0.831554
ENSMUSG00000025324	Atp10a	2760.85	0.284361	0.154182	1.84433	0.0651356	0.398053
ENSMUSG00000046808	Atp10d	4561.2	0.0732401	0.149155	0.491035	0.623402	0.894681
ENSMUSG00000031441	Atp11a	5892.85	0.174601	0.146196	1.1943	0.232362	0.653937
ENSMUSG00000037400	Atp11b	7644.33	0.323773	0.163105	1.98506	0.0471373	0.344783
ENSMUSG00000062949	Atp11c	3437.37	0.345155	0.172486	2.00106	0.0453856	0.337543
ENSMUSG00000022229	Atp12a	25.6745	-0.0763033	0.262004	-0.29123	0.770876	0.944932
ENSMUSG00000031862	Atp13a1	4726.69	-0.0735031	0.162458	-0.452444	0.650949	0.905763
ENSMUSG00000036622	Atp13a2	3938.63	-0.11856	0.182763	-0.648709	0.516526	0.849856
ENSMUSG00000022533	Atp13a3	13693.5	0.161496	0.173848	0.928947	0.352917	0.756941
ENSMUSG00000033161	Atp1a1	33539.7	0.184251	0.141226	1.30465	0.192012	0.611821
ENSMUSG00000007097	Atp1a2	725.238	-0.20579	0.195874	-1.05063	0.29343	0.713678
ENSMUSG00000040907	Atp1a3	743.664	0.0860399	0.217225	0.396086	0.692042	0.919111
ENSMUSG00000026576	Atp1b1	3555.3	-0.0158491	0.170246	-0.0930955	0.925828	0.984239
ENSMUSG00000041329	Atp1b2	2234.82	-0.384182	0.16522	-2.32528	0.020057	0.229922
ENSMUSG00000032412	Atp1b3	24358.1	0.24069	0.133887	1.79771	0.0722223	0.415852
ENSMUSG00000016327	Atp1b4	23.957	-0.153858	0.252822	-0.608561	0.542816	0.861081
ENSMUSG00000030730	Atp2a1	736.382	-0.234183	0.25906	-0.903974	0.366009	0.764818
ENSMUSG00000029467	Atp2a2	19121.3	0.13415	0.148687	0.902226	0.366937	0.765269
ENSMUSG00000020788	Atp2a3	10144.4	-0.433075	0.1669	-2.59481	0.00946422	0.160489
ENSMUSG00000019943	Atp2b1	17887.6	0.239477	0.180658	1.32558	0.184979	0.602809
ENSMUSG00000030302	Atp2b2	25.2267	0.311339	0.269501	1.15525	0.24799	0.671497
ENSMUSG00000026463	Atp2b4	15145.7	-0.265471	0.158122	-1.6789	0.0931706	0.463796
ENSMUSG00000032570	Atp2c1	7502	0.171563	0.142279	1.20582	0.227885	0.650335
ENSMUSG00000034112	Atp2c2	33.7619	-0.0374498	0.268675	-0.139387	0.889145	0.97365
ENSMUSG00000005553	Atp4a	60.5579	-0.418839	0.262533	-1.59538	0.110628	0.499159
ENSMUSG00000025428	Atp5a1	64178	0.0308156	0.141313	0.218066	0.827377	0.958818
ENSMUSG00000025393	Atp5b	89632.6	-0.0554047	0.155956	-0.355259	0.722396	0.930346
ENSMUSG00000025781	Atp5c1	33758.3	0.0570678	0.146368	0.389893	0.696615	0.92073
ENSMUSG00000003072	Atp5d	12838.3	-0.0046278	0.173137	-0.0267291	0.978676	0.997041
ENSMUSG00000016252	Atp5e	16447.5	-0.238324	0.152559	-1.56218	0.118247	0.511864
ENSMUSG00000000563	Atp5f1	19941	0.0745256	0.159889	0.46611	0.641137	0.901523
ENSMUSG00000006057	Atp5g1	952.207	0.110738	0.180053	0.615034	0.538532	0.859325
ENSMUSG00000062683	Atp5g2	147.221	-0.0304117	0.226111	-0.134499	0.893008	0.974717
ENSMUSG00000018770	Atp5g3	29438.8	-0.059523	0.149349	-0.39855	0.690225	0.919073
ENSMUSG00000034566	Atp5h	6377.42	-0.225249	0.150246	-1.4992	0.133822	0.534472
ENSMUSG00000022890	Atp5j	13482	0.0500908	0.165637	0.302413	0.762338	0.942815
ENSMUSG00000038690	Atp5j2	14934.1	-0.221371	0.160602	-1.37838	0.168085	0.584147
ENSMUSG00000050856	Atp5k	7404.19	-0.455961	0.162347	-2.80856	0.00497636	0.116884
ENSMUSG00000038717	Atp5l	5244.82	-0.216985	0.172651	-1.25679	0.208831	0.627607
ENSMUSG00000084168	Atp5l2-ps	35.2452	-0.0720685	0.268807	-0.268105	0.788618	0.95027
ENSMUSG00000022956	Atp5o	7022.77	-0.398992	0.155108	-2.57235	0.0101012	0.165637
ENSMUSG00000054894	Atp5s	637.373	0.335148	0.187298	1.78938	0.0735533	0.417954
ENSMUSG00000057229	Atp5sl	1462.45	-0.219089	0.16977	-1.2905	0.196876	0.616201
ENSMUSG00000019087	Atp6ap1	26920.2	0.107107	0.161453	0.663394	0.507079	0.843955
ENSMUSG00000031007	Atp6ap2	12493.3	0.390486	0.144612	2.70024	0.00692898	0.138823
ENSMUSG00000019302	Atp6v0a1	4790.18	-0.126321	0.139891	-0.902998	0.366527	0.765073
ENSMUSG00000038023	Atp6v0a2	5059.74	-0.0474694	0.136405	-0.348004	0.727837	0.932597
ENSMUSG00000038600	Atp6v0a4	989.485	0.307117	0.195134	1.57388	0.115516	0.507538
ENSMUSG00000033379	Atp6v0b	14181.5	-0.104612	0.155763	-0.671612	0.501831	0.841268
ENSMUSG00000024121	Atp6v0c	791.364	0.10185	0.18742	0.543432	0.586832	0.879734
ENSMUSG00000108761	Atp6v0c-ps1	49.6977	0.260044	0.2568	1.01263	0.311235	0.725677
ENSMUSG00000013160	Atp6v0d1	9324.33	0.108396	0.133435	0.812351	0.41659	0.795742
ENSMUSG00000028238	Atp6v0d2	13740.9	-0.0112219	0.164417	-0.0682525	0.945585	0.988745
ENSMUSG00000015575	Atp6v0e	12768.4	0.275091	0.16614	1.65578	0.0977671	0.473401
ENSMUSG00000039347	Atp6v0e2	158.484	0.0514681	0.221589	0.232268	0.81633	0.956371
ENSMUSG00000052459	Atp6v1a	23342.5	0.170029	0.139915	1.21523	0.224277	0.646317
ENSMUSG00000006273	Atp6v1b2	20528	0.118946	0.143449	0.829183	0.407001	0.789583
ENSMUSG00000022295	Atp6v1c1	8661.14	0.0998201	0.145669	0.685255	0.493183	0.837499
ENSMUSG00000021114	Atp6v1d	9878.79	0.0847198	0.138973	0.609614	0.542117	0.860886
ENSMUSG00000019210	Atp6v1e1	16890.3	0.0488351	0.169488	0.288134	0.773245	0.945011
ENSMUSG00000004285	Atp6v1f	12054.6	0.00995312	0.172769	0.0576095	0.95406	0.99032
ENSMUSG00000039105	Atp6v1g1	11337.9	-0.0596638	0.16628	-0.358815	0.719733	0.929382
ENSMUSG00000024403	Atp6v1g2	184.687	-0.10577	0.210865	-0.5016	0.615949	0.890896
ENSMUSG00000033793	Atp6v1h	7863.98	0.220414	0.153726	1.43381	0.151627	0.560252
ENSMUSG00000033792	Atp7a	1488.8	0.220305	0.173508	1.26971	0.204186	0.623119
ENSMUSG00000006567	Atp7b	1118.73	-0.43572	0.169951	-2.5638	0.0103532	0.168173
ENSMUSG00000037685	Atp8a1	4989.77	-0.0894995	0.157507	-0.568225	0.569882	0.872736
ENSMUSG00000021983	Atp8a2	209.001	0.249219	0.200203	1.24483	0.213193	0.633355
ENSMUSG00000039529	Atp8b1	550.05	-0.00643194	0.192774	-0.0333653	0.973383	0.995965
ENSMUSG00000060671	Atp8b2	12657.3	0.0677413	0.141509	0.478706	0.632148	0.898106
ENSMUSG00000003341	Atp8b3	30.0907	-0.457106	0.269333	-1.69718	0.0896632	0.456289
ENSMUSG00000060131	Atp8b4	3636.68	0.409185	0.183655	2.22801	0.0258796	0.26118
ENSMUSG00000028457	Atp8b5	44.4414	0.2512	0.268968	0.933939	0.350335	0.755256
ENSMUSG00000027546	Atp9a	2805.16	0.000179545	0.191535	0.000937403	0.999252	0.999478
ENSMUSG00000024566	Atp9b	4900.47	0.0257375	0.156089	0.16489	0.869031	0.968799
ENSMUSG00000028710	Atpaf1	1110.92	-0.00283817	0.16897	-0.0167968	0.986599	0.997594
ENSMUSG00000042709	Atpaf2	1961.45	0.169994	0.158224	1.07438	0.282651	0.703502
ENSMUSG00000054428	Atpif1	7223.96	-0.564821	0.224284	-2.51833	0.0117913	0.181261
ENSMUSG00000032409	Atr	3282.48	0.153905	0.169812	0.906325	0.364764	0.764022
ENSMUSG00000013622	Atraid	3161.09	0.245308	0.159653	1.53651	0.124414	0.521884
ENSMUSG00000025646	Atrip	41.5776	0.039257	0.265611	0.147799	0.882501	0.972606
ENSMUSG00000027312	Atrn	5131.76	0.13264	0.145359	0.912497	0.361507	0.761697
ENSMUSG00000054843	Atrnl1	2224.04	0.116573	0.154586	0.754101	0.450789	0.813927
ENSMUSG00000031229	Atrx	17834.4	0.148373	0.178504	0.831199	0.405861	0.788835
ENSMUSG00000046876	Atxn1	1459.25	0.220332	0.184304	1.19548	0.231899	0.653356
ENSMUSG00000016541	Atxn10	11419.6	0.32542	0.152339	2.13615	0.0326669	0.292315
ENSMUSG00000069895	Atxn1l	4918.28	0.0774724	0.143529	0.539767	0.589358	0.880884
ENSMUSG00000042605	Atxn2	3367.69	-0.122837	0.142265	-0.863437	0.387897	0.778934
ENSMUSG00000032637	Atxn2l	6503.84	-0.116538	0.154788	-0.752888	0.451517	0.814414
ENSMUSG00000021189	Atxn3	3284.8	0.110667	0.139029	0.795999	0.426033	0.800955
ENSMUSG00000021738	Atxn7	3069.02	0.0114328	0.171979	0.0664779	0.946997	0.988956
ENSMUSG00000020564	Atxn7l1	1643.26	-0.00652403	0.172579	-0.0378031	0.969845	0.994562
ENSMUSG00000048997	Atxn7l2	472.004	-0.41903	0.180758	-2.31818	0.0204394	0.231462
ENSMUSG00000059995	Atxn7l3	5860.25	-0.138602	0.17158	-0.807798	0.419207	0.797535
ENSMUSG00000074748	Atxn7l3b	10394.9	0.185987	0.15102	1.23154	0.218122	0.639396
ENSMUSG00000074804	AU015228	44.1691	0.164087	0.265365	0.618347	0.536347	0.858388
ENSMUSG00000081044	AU015836	113.107	-0.304854	0.25925	-1.17591	0.239631	0.664159
ENSMUSG00000054753	AU018091	21.0683	0.3893	0.267271	1.45657	0.145234	0.55206
ENSMUSG00000059820	AU019823	2748.55	0.207977	0.147628	1.40879	0.158896	0.571932
ENSMUSG00000097415	AU020206	4019.38	-0.380954	0.177212	-2.14971	0.0315784	0.288695
ENSMUSG00000051669	AU021092	111.921	-0.0724531	0.238676	-0.303562	0.761462	0.942584
ENSMUSG00000105336	AU022133	107.635	-0.574656	0.26578	-2.16215	0.0306067	0.285338
ENSMUSG00000078584	AU022252	1981.85	-0.121903	0.157493	-0.774021	0.438919	0.807166
ENSMUSG00000028830	AU040320	4489.1	0.0776857	0.143753	0.54041	0.588914	0.880855
ENSMUSG00000078435	AU041133	342.59	0.0988078	0.183696	0.537888	0.590654	0.88127
ENSMUSG00000021460	Auh	2390.25	0.0816541	0.150794	0.541495	0.588166	0.880418
ENSMUSG00000078521	Aunip	702.654	-0.248655	0.158639	-1.56742	0.117016	0.510648
ENSMUSG00000068328	Aup1	8263.47	-0.0757244	0.171896	-0.440524	0.659558	0.908546
ENSMUSG00000027496	Aurka	6166.55	-0.413157	0.150451	-2.74612	0.00603046	0.12963
ENSMUSG00000065990	Aurkaip1	4199.05	-0.271604	0.190455	-1.42608	0.153844	0.564349
ENSMUSG00000020897	Aurkb	4554.09	-0.302739	0.151026	-2.00455	0.045011	0.33583
ENSMUSG00000029673	Auts2	2536.82	0.106572	0.158217	0.673581	0.500578	0.840422
ENSMUSG00000087519	AV039307	23.7939	-0.0821854	0.266042	-0.308919	0.757383	0.942289
ENSMUSG00000087377	AV099323	58.4984	-0.526889	0.250321	-2.10485	0.0353039	0.302064
ENSMUSG00000003604	Aven	1683.36	-0.198155	0.168306	-1.17734	0.239058	0.663711
ENSMUSG00000025432	Avil	126.519	-0.147211	0.247361	-0.595128	0.551758	0.86476
ENSMUSG00000029787	Avl9	2426.45	0.245913	0.161669	1.52109	0.128236	0.526854
ENSMUSG00000018821	Avpi1	1710.69	-0.375948	0.223994	-1.67838	0.0932731	0.464183
ENSMUSG00000020123	Avpr1a	479.224	0.582707	0.217903	2.67416	0.00749169	0.144363
ENSMUSG00000031390	Avpr2	58.3088	0.107305	0.261541	0.410279	0.681601	0.915522
ENSMUSG00000078349	AW011738	299.043	0.0888997	0.235554	0.377408	0.705871	0.923363
ENSMUSG00000097428	AW047730	20.0815	-0.0765315	0.250105	-0.305997	0.759607	0.942584
ENSMUSG00000075010	AW112010	1524.5	0.773987	0.255954	3.02393	0.00249514	0.0808191
ENSMUSG00000074166	AW146154	415.456	0.0612387	0.180109	0.34001	0.733849	0.934307
ENSMUSG00000039182	AW209491	1365.63	-0.0400923	0.147792	-0.271274	0.78618	0.949816
ENSMUSG00000041935	AW549877	3704.64	0.21597	0.193161	1.11808	0.263534	0.687203
ENSMUSG00000038112	AW551984	95.8145	0.708477	0.232395	3.04858	0.00229924	0.0782384
ENSMUSG00000033632	AW554918	1116.38	-0.210952	0.165058	-1.27805	0.201232	0.620455
ENSMUSG00000085998	AW822252	38.5756	-0.141327	0.269524	-0.524358	0.60003	0.88484
ENSMUSG00000031220	Awat2	63.5618	0.179285	0.260299	0.688766	0.490971	0.836061
ENSMUSG00000026601	Axdnd1	21.164	0.0394524	0.252736	0.156102	0.875953	0.971108
ENSMUSG00000024182	Axin1	4939.31	-0.271305	0.163243	-1.66197	0.0965186	0.47208
ENSMUSG00000000142	Axin2	476.266	0.177667	0.19499	0.911164	0.362209	0.762039
ENSMUSG00000002602	Axl	4709.3	0.325009	0.169751	1.91462	0.055541	0.37172
ENSMUSG00000044820	AY074887	2711.46	-0.648478	0.190538	-3.4034	0.000665528	0.0378786
ENSMUSG00000039285	Azi2	7738.98	0.125741	0.14174	0.887126	0.375011	0.770294
ENSMUSG00000037458	Azin1	29867.4	0.0131824	0.181033	0.0728175	0.941951	0.988255
ENSMUSG00000028789	Azin2	547.435	0.259163	0.194525	1.33229	0.182766	0.600962
ENSMUSG00000100005	B130024G19Rik	72.4968	-0.151484	0.248159	-0.61043	0.541577	0.860886
ENSMUSG00000093606	B130034C11Rik	93.733	-0.067952	0.249172	-0.272711	0.785075	0.949028
ENSMUSG00000097414	B130046B21Rik	131.993	0.0946933	0.235038	0.402885	0.687033	0.917596
ENSMUSG00000086502	B130055M24Rik	223.822	-0.183963	0.212316	-0.866459	0.386238	0.777296
ENSMUSG00000027165	B230118H07Rik	2242.49	0.459849	0.148746	3.09151	0.00199143	0.0723115
ENSMUSG00000086844	B230206H07Rik	28.7209	-0.0262418	0.263203	-0.0997017	0.920581	0.98311
ENSMUSG00000097378	B230208H11Rik	292.583	0.130678	0.203281	0.642845	0.520324	0.851518
ENSMUSG00000089706	B230216N24Rik	100.166	0.0447555	0.243266	0.183978	0.854031	0.965946
ENSMUSG00000050538	B230217C12Rik	211.021	0.315999	0.219967	1.43657	0.150839	0.559368
ENSMUSG00000097785	B230217O12Rik	83.5347	-0.323747	0.251184	-1.28889	0.197438	0.61653
ENSMUSG00000045767	B230219D22Rik	10334.4	0.121537	0.166425	0.730277	0.465221	0.823024
ENSMUSG00000106547	B230303O12Rik	28.2114	0.0568898	0.269257	0.211285	0.832665	0.960231
ENSMUSG00000080717	B230307C23Rik	244.226	0.156009	0.189471	0.823395	0.410284	0.792421
ENSMUSG00000045746	B230317F23Rik	25.6735	0.215721	0.26822	0.804269	0.421242	0.798369
ENSMUSG00000051844	B230319C09Rik	37.9827	-0.0466895	0.268994	-0.173571	0.862203	0.966803
ENSMUSG00000097509	B230322F03Rik	20.6013	0.106982	0.255861	0.418126	0.675855	0.914128
ENSMUSG00000097119	B230354K17Rik	2592.09	0.032011	0.150457	0.212758	0.831515	0.960231
ENSMUSG00000086350	B230369F24Rik	62.0012	0.0206846	0.25705	0.0804691	0.935864	0.986596
ENSMUSG00000104195	B230377A18Rik	44.6454	-0.0986307	0.266689	-0.369834	0.711506	0.925393
ENSMUSG00000060802	B2m	19109.5	0.838729	0.21913	3.82754	0.00012943	0.0129123
ENSMUSG00000048406	B330016D10Rik	130.392	-0.210077	0.222161	-0.945605	0.34435	0.74891
ENSMUSG00000043300	B3galnt1	639.917	0.378387	0.175631	2.15445	0.031205	0.287721
ENSMUSG00000039242	B3galnt2	4056.5	0.15186	0.158436	0.958496	0.337813	0.743583
ENSMUSG00000034780	B3galt1	162.439	0.0762056	0.228466	0.333553	0.738717	0.936071
ENSMUSG00000033849	B3galt2	1298	0.246484	0.19696	1.25144	0.210773	0.629438
ENSMUSG00000067370	B3galt4	265.664	0.0791667	0.244937	0.323213	0.746534	0.938523
ENSMUSG00000074892	B3galt5	38.6066	-0.178525	0.269359	-0.662779	0.507472	0.844289
ENSMUSG00000050796	B3galt6	699.79	-0.0805514	0.167933	-0.479664	0.631466	0.898106
ENSMUSG00000045994	B3gat1	20.9524	0.211751	0.264029	0.802	0.422553	0.799162
ENSMUSG00000026156	B3gat2	199.425	-0.0708147	0.222622	-0.318094	0.750414	0.940507
ENSMUSG00000071649	B3gat3	2859.08	-0.0336346	0.190443	-0.176613	0.859813	0.96642
ENSMUSG00000051950	B3glct	2987.58	0.178389	0.151904	1.17435	0.240254	0.664362
ENSMUSG00000051650	B3gnt2	43.5594	-0.332379	0.266692	-1.2463	0.212654	0.632504
ENSMUSG00000031803	B3gnt3	306.961	-0.181664	0.215005	-0.844928	0.398151	0.785658
[truncated: 17,355 more rows]
