# Supplementary material for: A Na+/K+ ATPase Pump Regulates Chondrocyte Differentiation and Bone Length Variation in Mice
Source: Front Cell Dev Biol. 2021 Dec 14;9:708384. doi: 10.3389/fcell.2021.708384 (PMC8712571; doi:10.3389/fcell.2021.708384)
Supplement: Supplementary file 3 [file Table3.xlsx]

## Sheet: DeltaCT - Longshanks GP
Group	Line	Gene	GpGene	Replicate	DeltaCT (rel to Actb)	DeltaCT w/o Outliers
0	CTL	anxa1	CTL_anxa1	1	4.75358	4.75358
0	CTL	anxa1	CTL_anxa1	2	5.20004	5.20004
0	CTL	anxa1	CTL_anxa1	3	5.95844	5.95844
0	CTL	anxa1	CTL_anxa1	4	4.65823	4.65823
0	CTL	anxa1	CTL_anxa1	5	4.64864	4.64864
1	LS1	anxa1	LS1_anxa1	1	4.60225	4.60225
1	LS1	anxa1	LS1_anxa1	2	4.6333	4.6333
1	LS1	anxa1	LS1_anxa1	3	5.70926
1	LS1	anxa1	LS1_anxa1	4	4.94123	4.94123
1	LS1	anxa1	LS1_anxa1	5	4.67253	4.67253
2	LS2	anxa1	LS2_anxa1	1	4.34137	4.34137
2	LS2	anxa1	LS2_anxa1	2	4.88196	4.88196
2	LS2	anxa1	LS2_anxa1	3	5.43053	5.43053
2	LS2	anxa1	LS2_anxa1	4	4.25051	4.25051
2	LS2	anxa1	LS2_anxa1	5	5.2998	5.2998
0	CTL	b2m	CTL_b2m	1	2.6913
0	CTL	b2m	CTL_b2m	2	1.96385	1.96385
0	CTL	b2m	CTL_b2m	3	1.81878	1.81878
0	CTL	b2m	CTL_b2m	4	1.81174	1.81174
0	CTL	b2m	CTL_b2m	5	1.56593
1	LS1	b2m	LS1_b2m	1	2.80067
1	LS1	b2m	LS1_b2m	2	2.14495	2.14495
1	LS1	b2m	LS1_b2m	3	2.02097	2.02097
1	LS1	b2m	LS1_b2m	4	2.32898	2.32898
1	LS1	b2m	LS1_b2m	5	1.80597	1.80597
2	LS2	b2m	LS2_b2m	1	2.99512
2	LS2	b2m	LS2_b2m	2	2.13111	2.13111
2	LS2	b2m	LS2_b2m	3	1.9929	1.9929
2	LS2	b2m	LS2_b2m	4	1.41872
2	LS2	b2m	LS2_b2m	5	2.12811	2.12811
0	CTL	bglap3	CTL_bglap3	1	13.5896
0	CTL	bglap3	CTL_bglap3	2	12.3191	12.3191
0	CTL	bglap3	CTL_bglap3	3	11.7442	11.7442
0	CTL	bglap3	CTL_bglap3	4	11.8776	11.8776
0	CTL	bglap3	CTL_bglap3	5	11.7183	11.7183
1	LS1	bglap3	LS1_bglap3	1	14.1298	14.1298
1	LS1	bglap3	LS1_bglap3	2	13.2636	13.2636
1	LS1	bglap3	LS1_bglap3	3	10.906
1	LS1	bglap3	LS1_bglap3	4	13.3181	13.3181
1	LS1	bglap3	LS1_bglap3	5	14.4278	14.4278
2	LS2	bglap3	LS2_bglap3	1	13.938	13.938
2	LS2	bglap3	LS2_bglap3	2	12.7542	12.7542
2	LS2	bglap3	LS2_bglap3	3	12.1376	12.1376
2	LS2	bglap3	LS2_bglap3	4	12.1968	12.1968
2	LS2	bglap3	LS2_bglap3	5	13.2668	13.2668
0	CTL	bmp2	CTL_bmp2	1	8.25941	8.25941
0	CTL	bmp2	CTL_bmp2	2	7.86049	7.86049
0	CTL	bmp2	CTL_bmp2	3	8.61061	8.61061
0	CTL	bmp2	CTL_bmp2	4	7.68188	7.68188
0	CTL	bmp2	CTL_bmp2	5	7.65222	7.65222
1	LS1	bmp2	LS1_bmp2	1	8.35198	8.35198
1	LS1	bmp2	LS1_bmp2	2	8.31396	8.31396
1	LS1	bmp2	LS1_bmp2	3	8.72728
1	LS1	bmp2	LS1_bmp2	4	8.14465	8.14465
1	LS1	bmp2	LS1_bmp2	5	8.12123	8.12123
2	LS2	bmp2	LS2_bmp2	1	8.13286	8.13286
2	LS2	bmp2	LS2_bmp2	2	7.81058	7.81058
2	LS2	bmp2	LS2_bmp2	3	8.20496	8.20496
2	LS2	bmp2	LS2_bmp2	4	7.21774
2	LS2	bmp2	LS2_bmp2	5	8.06569	8.06569
0	CTL	c1qtnf3	CTL_c1qtnf3	1	3.84381	3.84381
0	CTL	c1qtnf3	CTL_c1qtnf3	2	4.25009	4.25009
0	CTL	c1qtnf3	CTL_c1qtnf3	3	3.33137	3.33137
0	CTL	c1qtnf3	CTL_c1qtnf3	4	3.4279	3.4279
0	CTL	c1qtnf3	CTL_c1qtnf3	5	2.99757	2.99757
1	LS1	c1qtnf3	LS1_c1qtnf3	1	3.63794	3.63794
1	LS1	c1qtnf3	LS1_c1qtnf3	2	3.72194	3.72194
1	LS1	c1qtnf3	LS1_c1qtnf3	3	3.37135	3.37135
1	LS1	c1qtnf3	LS1_c1qtnf3	4	3.35785	3.35785
1	LS1	c1qtnf3	LS1_c1qtnf3	5	3.08843	3.08843
2	LS2	c1qtnf3	LS2_c1qtnf3	1	2.9265	2.9265
2	LS2	c1qtnf3	LS2_c1qtnf3	2	3.62049	3.62049
2	LS2	c1qtnf3	LS2_c1qtnf3	3	3.30823	3.30823
2	LS2	c1qtnf3	LS2_c1qtnf3	4	2.97158	2.97158
2	LS2	c1qtnf3	LS2_c1qtnf3	5	3.62323	3.62323
0	CTL	casp1	CTL_casp1	1	10.6017	10.6017
0	CTL	casp1	CTL_casp1	2	9.29879	9.29879
0	CTL	casp1	CTL_casp1	3	10.088	10.088
0	CTL	casp1	CTL_casp1	4	9.5469	9.5469
0	CTL	casp1	CTL_casp1	5	9.26929	9.26929
1	LS1	casp1	LS1_casp1	1	10.2684	10.2684
1	LS1	casp1	LS1_casp1	2	9.56855	9.56855
1	LS1	casp1	LS1_casp1	3	10.0474	10.0474
1	LS1	casp1	LS1_casp1	4	9.67296	9.67296
1	LS1	casp1	LS1_casp1	5	9.4164	9.4164
2	LS2	casp1	LS2_casp1	1	10.2967	10.2967
2	LS2	casp1	LS2_casp1	2	9.92687	9.92687
2	LS2	casp1	LS2_casp1	3	10.5268	10.5268
2	LS2	casp1	LS2_casp1	4	8.93061
2	LS2	casp1	LS2_casp1	5	10.5705	10.5705
0	CTL	casp3	CTL_casp3	1	7.93155	7.93155
0	CTL	casp3	CTL_casp3	2	7.35157	7.35157
0	CTL	casp3	CTL_casp3	3	8.32471	8.32471
0	CTL	casp3	CTL_casp3	4	6.76163	6.76163
0	CTL	casp3	CTL_casp3	5	6.9379	6.9379
1	LS1	casp3	LS1_casp3	1	7.79752	7.79752
1	LS1	casp3	LS1_casp3	2	7.12339	7.12339
1	LS1	casp3	LS1_casp3	3	7.95011	7.95011
1	LS1	casp3	LS1_casp3	4	7.1999	7.1999
1	LS1	casp3	LS1_casp3	5	7.11672	7.11672
2	LS2	casp3	LS2_casp3	1	7.26291	7.26291
2	LS2	casp3	LS2_casp3	2	7.04814	7.04814
2	LS2	casp3	LS2_casp3	3	7.6599	7.6599
2	LS2	casp3	LS2_casp3	4	6.56252	6.56252
2	LS2	casp3	LS2_casp3	5	7.71713	7.71713
0	CTL	ccnb1	CTL_ccnb1	1	7.57341	7.57341
0	CTL	ccnb1	CTL_ccnb1	2	7.41199	7.41199
0	CTL	ccnb1	CTL_ccnb1	3	7.39465	7.39465
0	CTL	ccnb1	CTL_ccnb1	4	7.15411	7.15411
0	CTL	ccnb1	CTL_ccnb1	5	6.61291
1	LS1	ccnb1	LS1_ccnb1	1	7.49973	7.49973
1	LS1	ccnb1	LS1_ccnb1	2	6.5864	6.5864
1	LS1	ccnb1	LS1_ccnb1	3	6.91164	6.91164
1	LS1	ccnb1	LS1_ccnb1	4	7.1771	7.1771
1	LS1	ccnb1	LS1_ccnb1	5	6.796	6.796
2	LS2	ccnb1	LS2_ccnb1	1	7.19522	7.19522
2	LS2	ccnb1	LS2_ccnb1	2	7.27694	7.27694
2	LS2	ccnb1	LS2_ccnb1	3	7.37111	7.37111
2	LS2	ccnb1	LS2_ccnb1	4	6.68049
2	LS2	ccnb1	LS2_ccnb1	5	7.82583
0	CTL	ccnd1	CTL_ccnd1	1	5.93361
0	CTL	ccnd1	CTL_ccnd1	2	4.79117	4.79117
0	CTL	ccnd1	CTL_ccnd1	3	5.15137	5.15137
0	CTL	ccnd1	CTL_ccnd1	4	5.17566	5.17566
0	CTL	ccnd1	CTL_ccnd1	5	4.70849	4.70849
1	LS1	ccnd1	LS1_ccnd1	1	6.09975
1	LS1	ccnd1	LS1_ccnd1	2	5.14775	5.14775
1	LS1	ccnd1	LS1_ccnd1	3	5.44047	5.44047
1	LS1	ccnd1	LS1_ccnd1	4	5.49304	5.49304
1	LS1	ccnd1	LS1_ccnd1	5	5.15343	5.15343
2	LS2	ccnd1	LS2_ccnd1	1	6.10438
2	LS2	ccnd1	LS2_ccnd1	2	5.46358	5.46358
2	LS2	ccnd1	LS2_ccnd1	3	5.22649	5.22649
2	LS2	ccnd1	LS2_ccnd1	4	4.55357
2	LS2	ccnd1	LS2_ccnd1	5	5.39015	5.39015
0	CTL	col10a1	CTL_col10a1	1	1.97556	1.97556
0	CTL	col10a1	CTL_col10a1	2	1.51974	1.51974
0	CTL	col10a1	CTL_col10a1	3	0.890614	0.890614
0	CTL	col10a1	CTL_col10a1	4	0.71011	0.71011
0	CTL	col10a1	CTL_col10a1	5	0.778213	0.778213
1	LS1	col10a1	LS1_col10a1	1	1.75049	1.75049
1	LS1	col10a1	LS1_col10a1	2	2.20362	2.20362
1	LS1	col10a1	LS1_col10a1	3	1.10099	1.10099
1	LS1	col10a1	LS1_col10a1	4	1.184	1.184
1	LS1	col10a1	LS1_col10a1	5	1.47831	1.47831
2	LS2	col10a1	LS2_col10a1	1	0.92053	0.92053
2	LS2	col10a1	LS2_col10a1	2	1.87053	1.87053
2	LS2	col10a1	LS2_col10a1	3	1.14766	1.14766
2	LS2	col10a1	LS2_col10a1	4	0.462336	0.462336
2	LS2	col10a1	LS2_col10a1	5	2.12417	2.12417
0	CTL	col2a1	CTL_col2a1	1	-0.158688	-0.158688
0	CTL	col2a1	CTL_col2a1	2	-0.0571671	-0.0571671
0	CTL	col2a1	CTL_col2a1	3	-0.877771	-0.877771
0	CTL	col2a1	CTL_col2a1	4	-1.31378	-1.31378
0	CTL	col2a1	CTL_col2a1	5	-1.30879	-1.30879
1	LS1	col2a1	LS1_col2a1	1	-0.500237	-0.500237
1	LS1	col2a1	LS1_col2a1	2	-0.115688	-0.115688
1	LS1	col2a1	LS1_col2a1	3	-0.898821	-0.898821
1	LS1	col2a1	LS1_col2a1	4	-0.91273	-0.91273
1	LS1	col2a1	LS1_col2a1	5	-0.879412	-0.879412
2	LS2	col2a1	LS2_col2a1	1	-1.72863	-1.72863
2	LS2	col2a1	LS2_col2a1	2	0.149793	0.149793
2	LS2	col2a1	LS2_col2a1	3	-1.03033	-1.03033
2	LS2	col2a1	LS2_col2a1	4	-0.652554	-0.652554
2	LS2	col2a1	LS2_col2a1	5	0.127249	0.127249
0	CTL	cox6b1	CTL_cox6b1	1	5.47285	5.47285
0	CTL	cox6b1	CTL_cox6b1	2	4.50942	4.50942
0	CTL	cox6b1	CTL_cox6b1	3	5.10751	5.10751
0	CTL	cox6b1	CTL_cox6b1	4	4.24339	4.24339
0	CTL	cox6b1	CTL_cox6b1	5	4.18039	4.18039
1	LS1	cox6b1	LS1_cox6b1	1	5.28564	5.28564
1	LS1	cox6b1	LS1_cox6b1	2	4.30394	4.30394
1	LS1	cox6b1	LS1_cox6b1	3	5.04123	5.04123
1	LS1	cox6b1	LS1_cox6b1	4	4.50597	4.50597
1	LS1	cox6b1	LS1_cox6b1	5	4.45003	4.45003
2	LS2	cox6b1	LS2_cox6b1	1	4.6161	4.6161
2	LS2	cox6b1	LS2_cox6b1	2	4.37765	4.37765
2	LS2	cox6b1	LS2_cox6b1	3	5.08623	5.08623
2	LS2	cox6b1	LS2_cox6b1	4	4.0962	4.0962
2	LS2	cox6b1	LS2_cox6b1	5	5.30319	5.30319
0	CTL	ctsc	CTL_ctsc	1	8.74306	8.74306
0	CTL	ctsc	CTL_ctsc	2	8.99866	8.99866
0	CTL	ctsc	CTL_ctsc	3	9.30746	9.30746
0	CTL	ctsc	CTL_ctsc	4	8.9261	8.9261
0	CTL	ctsc	CTL_ctsc	5	9.15599	9.15599
1	LS1	ctsc	LS1_ctsc	1	8.68206	8.68206
1	LS1	ctsc	LS1_ctsc	2	8.58669	8.58669
1	LS1	ctsc	LS1_ctsc	3	9.25797	9.25797
1	LS1	ctsc	LS1_ctsc	4	8.92545	8.92545
1	LS1	ctsc	LS1_ctsc	5	8.87383	8.87383
2	LS2	ctsc	LS2_ctsc	1	8.29056
2	LS2	ctsc	LS2_ctsc	2	8.79291	8.79291
2	LS2	ctsc	LS2_ctsc	3	8.9583	8.9583
2	LS2	ctsc	LS2_ctsc	4	8.77133	8.77133
2	LS2	ctsc	LS2_ctsc	5	9.15494	9.15494
0	CTL	dlk1	CTL_dlk1	1	6.61452	6.61452
0	CTL	dlk1	CTL_dlk1	2	6.77585	6.77585
0	CTL	dlk1	CTL_dlk1	3	6.52383	6.52383
0	CTL	dlk1	CTL_dlk1	4	6.38002	6.38002
0	CTL	dlk1	CTL_dlk1	5	5.91373
1	LS1	dlk1	LS1_dlk1	1	5.3534	5.3534
1	LS1	dlk1	LS1_dlk1	2	6.28127	6.28127
1	LS1	dlk1	LS1_dlk1	3	5.97319	5.97319
1	LS1	dlk1	LS1_dlk1	4	5.95868	5.95868
1	LS1	dlk1	LS1_dlk1	5	5.63278	5.63278
2	LS2	dlk1	LS2_dlk1	1	5.13084	5.13084
2	LS2	dlk1	LS2_dlk1	2	6.01498	6.01498
2	LS2	dlk1	LS2_dlk1	3	5.13869	5.13869
2	LS2	dlk1	LS2_dlk1	4	5.83732	5.83732
2	LS2	dlk1	LS2_dlk1	5	5.73496	5.73496
0	CTL	efemp1	CTL_efemp1	1	7.44351
0	CTL	efemp1	CTL_efemp1	2	6.78723	6.78723
0	CTL	efemp1	CTL_efemp1	3	6.71061	6.71061
0	CTL	efemp1	CTL_efemp1	4	6.69342	6.69342
0	CTL	efemp1	CTL_efemp1	5	6.3874
1	LS1	efemp1	LS1_efemp1	1	7.26604	7.26604
1	LS1	efemp1	LS1_efemp1	2	6.24761	6.24761
1	LS1	efemp1	LS1_efemp1	3	6.76465	6.76465
1	LS1	efemp1	LS1_efemp1	4	6.78262	6.78262
1	LS1	efemp1	LS1_efemp1	5	6.10529	6.10529
2	LS2	efemp1	LS2_efemp1	1	6.77263	6.77263
2	LS2	efemp1	LS2_efemp1	2	6.17881	6.17881
2	LS2	efemp1	LS2_efemp1	3	6.48643	6.48643
2	LS2	efemp1	LS2_efemp1	4	5.58335
2	LS2	efemp1	LS2_efemp1	5	6.29229	6.29229
0	CTL	epyc	CTL_epyc	1	3.65956	3.65956
0	CTL	epyc	CTL_epyc	2	3.87929	3.87929
0	CTL	epyc	CTL_epyc	3	3.84756	3.84756
0	CTL	epyc	CTL_epyc	4	3.6574	3.6574
0	CTL	epyc	CTL_epyc	5	3.35235
1	LS1	epyc	LS1_epyc	1	3.66341	3.66341
1	LS1	epyc	LS1_epyc	2	3.68569	3.68569
1	LS1	epyc	LS1_epyc	3	3.82831	3.82831
1	LS1	epyc	LS1_epyc	4	3.8311	3.8311
1	LS1	epyc	LS1_epyc	5	3.55776	3.55776
2	LS2	epyc	LS2_epyc	1	3.54082	3.54082
2	LS2	epyc	LS2_epyc	2	3.37004	3.37004
2	LS2	epyc	LS2_epyc	3	3.94678	3.94678
2	LS2	epyc	LS2_epyc	4	3.09238	3.09238
2	LS2	epyc	LS2_epyc	5	3.96546	3.96546
0	CTL	fas	CTL_fas	1	11.2184	11.2184
0	CTL	fas	CTL_fas	2	9.78151	9.78151
0	CTL	fas	CTL_fas	3	10.4356	10.4356
0	CTL	fas	CTL_fas	4	10.0933	10.0933
0	CTL	fas	CTL_fas	5	9.34638	9.34638
1	LS1	fas	LS1_fas	1	10.1582	10.1582
1	LS1	fas	LS1_fas	2	9.68228	9.68228
1	LS1	fas	LS1_fas	3	9.64176	9.64176
1	LS1	fas	LS1_fas	4	10.328	10.328
1	LS1	fas	LS1_fas	5	9.0811	9.0811
2	LS2	fas	LS2_fas	1	9.71413	9.71413
2	LS2	fas	LS2_fas	2	9.48754	9.48754
2	LS2	fas	LS2_fas	3	9.36889	9.36889
2	LS2	fas	LS2_fas	4	9.48327	9.48327
2	LS2	fas	LS2_fas	5	9.69258	9.69258
0	CTL	fgl2	CTL_fgl2	1	8.49099	8.49099
0	CTL	fgl2	CTL_fgl2	2	7.91508	7.91508
0	CTL	fgl2	CTL_fgl2	3	8.06866	8.06866
0	CTL	fgl2	CTL_fgl2	4	7.74767	7.74767
0	CTL	fgl2	CTL_fgl2	5	7.32786	7.32786
1	LS1	fgl2	LS1_fgl2	1	7.897	7.897
1	LS1	fgl2	LS1_fgl2	2	7.9759	7.9759
1	LS1	fgl2	LS1_fgl2	3	7.71242	7.71242
1	LS1	fgl2	LS1_fgl2	4	7.97546	7.97546
1	LS1	fgl2	LS1_fgl2	5	7.51731	7.51731
2	LS2	fgl2	LS2_fgl2	1	7.57986	7.57986
2	LS2	fgl2	LS2_fgl2	2	7.76798	7.76798
2	LS2	fgl2	LS2_fgl2	3	7.52264	7.52264
2	LS2	fgl2	LS2_fgl2	4	7.28032	7.28032
2	LS2	fgl2	LS2_fgl2	5	8.17288
0	CTL	frzb	CTL_frzb	1	3.95804	3.95804
0	CTL	frzb	CTL_frzb	2	3.87048	3.87048
0	CTL	frzb	CTL_frzb	3	3.43825	3.43825
0	CTL	frzb	CTL_frzb	4	3.19969	3.19969
0	CTL	frzb	CTL_frzb	5	3.02641	3.02641
1	LS1	frzb	LS1_frzb	1	3.96346	3.96346
1	LS1	frzb	LS1_frzb	2	3.97398	3.97398
1	LS1	frzb	LS1_frzb	3	3.6623	3.6623
1	LS1	frzb	LS1_frzb	4	3.84764	3.84764
1	LS1	frzb	LS1_frzb	5	3.1564
2	LS2	frzb	LS2_frzb	1	3.60828	3.60828
2	LS2	frzb	LS2_frzb	2	3.68122	3.68122
2	LS2	frzb	LS2_frzb	3	3.46939	3.46939
2	LS2	frzb	LS2_frzb	4	3.09188	3.09188
2	LS2	frzb	LS2_frzb	5	3.29893	3.29893
0	CTL	fxyd2	CTL_fxyd2	1	7.3538	7.3538
0	CTL	fxyd2	CTL_fxyd2	2	5.99961
0	CTL	fxyd2	CTL_fxyd2	3	7.06585	7.06585
0	CTL	fxyd2	CTL_fxyd2	4	6.84744	6.84744
0	CTL	fxyd2	CTL_fxyd2	5	6.7438	6.7438
1	LS1	fxyd2	LS1_fxyd2	1	8.88497
1	LS1	fxyd2	LS1_fxyd2	2	8.18693	8.18693
1	LS1	fxyd2	LS1_fxyd2	3	8.3617	8.3617
1	LS1	fxyd2	LS1_fxyd2	4	8.43956	8.43956
1	LS1	fxyd2	LS1_fxyd2	5	7.98096	7.98096
2	LS2	fxyd2	LS2_fxyd2	1	8.64672	8.64672
2	LS2	fxyd2	LS2_fxyd2	2	8.20533	8.20533
2	LS2	fxyd2	LS2_fxyd2	3	8.49162	8.49162
2	LS2	fxyd2	LS2_fxyd2	4	8.33815	8.33815
2	LS2	fxyd2	LS2_fxyd2	5	8.92225	8.92225
0	CTL	gas5	CTL_gas5	1	5.42962
0	CTL	gas5	CTL_gas5	2	4.02583	4.02583
0	CTL	gas5	CTL_gas5	3	3.55902	3.55902
0	CTL	gas5	CTL_gas5	4	3.72486	3.72486
0	CTL	gas5	CTL_gas5	5	2.94736	2.94736
1	LS1	gas5	LS1_gas5	1	5.16371	5.16371
1	LS1	gas5	LS1_gas5	2	4.43861	4.43861
1	LS1	gas5	LS1_gas5	3	3.83077	3.83077
1	LS1	gas5	LS1_gas5	4	4.56828	4.56828
1	LS1	gas5	LS1_gas5	5	3.63048	3.63048
2	LS2	gas5	LS2_gas5	1	3.90236	3.90236
2	LS2	gas5	LS2_gas5	2	4.09076	4.09076
2	LS2	gas5	LS2_gas5	3	3.58341	3.58341
2	LS2	gas5	LS2_gas5	4	3.66326	3.66326
2	LS2	gas5	LS2_gas5	5	4.05043	4.05043
0	CTL	gdf10	CTL_gdf10	1	5.77072	5.77072
0	CTL	gdf10	CTL_gdf10	2	6.19931
0	CTL	gdf10	CTL_gdf10	3	5.55176	5.55176
0	CTL	gdf10	CTL_gdf10	4	5.51404	5.51404
0	CTL	gdf10	CTL_gdf10	5	5.48595	5.48595
1	LS1	gdf10	LS1_gdf10	1	5.31796	5.31796
1	LS1	gdf10	LS1_gdf10	2	5.10799	5.10799
1	LS1	gdf10	LS1_gdf10	3	5.537	5.537
1	LS1	gdf10	LS1_gdf10	4	5.22867	5.22867
1	LS1	gdf10	LS1_gdf10	5	4.84735	4.84735
2	LS2	gdf10	LS2_gdf10	1	5.28017	5.28017
2	LS2	gdf10	LS2_gdf10	2	5.1139	5.1139
2	LS2	gdf10	LS2_gdf10	3	5.01045	5.01045
2	LS2	gdf10	LS2_gdf10	4	5.85344	5.85344
2	LS2	gdf10	LS2_gdf10	5	5.78885	5.78885
0	CTL	hapln1	CTL_hapln1	1	-0.0350018	-0.0350018
0	CTL	hapln1	CTL_hapln1	2	1.17073
0	CTL	hapln1	CTL_hapln1	3	0.3728	0.3728
0	CTL	hapln1	CTL_hapln1	4	0.279124	0.279124
0	CTL	hapln1	CTL_hapln1	5	0.195172	0.195172
1	LS1	hapln1	LS1_hapln1	1	-0.252467
1	LS1	hapln1	LS1_hapln1	2	0.523513
1	LS1	hapln1	LS1_hapln1	3	0.134466	0.134466
1	LS1	hapln1	LS1_hapln1	4	0.233102	0.233102
1	LS1	hapln1	LS1_hapln1	5	0.0446167	0.0446167
2	LS2	hapln1	LS2_hapln1	1	-0.330744
2	LS2	hapln1	LS2_hapln1	2	0.136044	0.136044
2	LS2	hapln1	LS2_hapln1	3	0.180383	0.180383
2	LS2	hapln1	LS2_hapln1	4	0.0129776	0.0129776
2	LS2	hapln1	LS2_hapln1	5	0.0277395	0.0277395
0	CTL	igf2	CTL_igf2	1	1.30104	1.30104
0	CTL	igf2	CTL_igf2	2	0.61337	0.61337
0	CTL	igf2	CTL_igf2	3	1.00583	1.00583
0	CTL	igf2	CTL_igf2	4	0.944682	0.944682
0	CTL	igf2	CTL_igf2	5	0.71497	0.71497
1	LS1	igf2	LS1_igf2	1	0.818462	0.818462
1	LS1	igf2	LS1_igf2	2	0.215295	0.215295
1	LS1	igf2	LS1_igf2	3	0.928909	0.928909
1	LS1	igf2	LS1_igf2	4	0.741526	0.741526
1	LS1	igf2	LS1_igf2	5	0.46952	0.46952
2	LS2	igf2	LS2_igf2	1	0.843922	0.843922
2	LS2	igf2	LS2_igf2	2	0.485963	0.485963
2	LS2	igf2	LS2_igf2	3	0.558254	0.558254
2	LS2	igf2	LS2_igf2	4	0.915054	0.915054
2	LS2	igf2	LS2_igf2	5	0.548375	0.548375
0	CTL	ihh	CTL_ihh	1	7.89442	7.89442
0	CTL	ihh	CTL_ihh	2	7.05646	7.05646
0	CTL	ihh	CTL_ihh	3	6.92291	6.92291
0	CTL	ihh	CTL_ihh	4	6.42519	6.42519
0	CTL	ihh	CTL_ihh	5	6.38678	6.38678
1	LS1	ihh	LS1_ihh	1	7.67984	7.67984
1	LS1	ihh	LS1_ihh	2	7.23897	7.23897
1	LS1	ihh	LS1_ihh	3	7.02903	7.02903
1	LS1	ihh	LS1_ihh	4	6.757	6.757
1	LS1	ihh	LS1_ihh	5	6.7577	6.7577
2	LS2	ihh	LS2_ihh	1	6.7614	6.7614
2	LS2	ihh	LS2_ihh	2	7.40305	7.40305
2	LS2	ihh	LS2_ihh	3	6.71798	6.71798
2	LS2	ihh	LS2_ihh	4	6.32857	6.32857
2	LS2	ihh	LS2_ihh	5	7.45832	7.45832
0	CTL	itga1	CTL_itga1	1	6.45319
0	CTL	itga1	CTL_itga1	2	5.963	5.963
0	CTL	itga1	CTL_itga1	3	6.05351	6.05351
0	CTL	itga1	CTL_itga1	4	5.83352	5.83352
0	CTL	itga1	CTL_itga1	5	5.70742	5.70742
1	LS1	itga1	LS1_itga1	1	6.45011	6.45011
1	LS1	itga1	LS1_itga1	2	5.76451	5.76451
1	LS1	itga1	LS1_itga1	3	6.09261	6.09261
1	LS1	itga1	LS1_itga1	4	6.18494	6.18494
1	LS1	itga1	LS1_itga1	5	5.88598	5.88598
2	LS2	itga1	LS2_itga1	1	6.08911	6.08911
2	LS2	itga1	LS2_itga1	2	5.79094	5.79094
2	LS2	itga1	LS2_itga1	3	6.08222	6.08222
2	LS2	itga1	LS2_itga1	4	5.23612
2	LS2	itga1	LS2_itga1	5	6.01875	6.01875
0	CTL	matn3	CTL_matn3	1	1.68425	1.68425
0	CTL	matn3	CTL_matn3	2	2.4791	2.4791
0	CTL	matn3	CTL_matn3	3	2.00854	2.00854
0	CTL	matn3	CTL_matn3	4	1.63184	1.63184
0	CTL	matn3	CTL_matn3	5	1.47728	1.47728
1	LS1	matn3	LS1_matn3	1	1.70392	1.70392
1	LS1	matn3	LS1_matn3	2	2.23798
1	LS1	matn3	LS1_matn3	3	1.88147	1.88147
1	LS1	matn3	LS1_matn3	4	1.86741	1.86741
1	LS1	matn3	LS1_matn3	5	1.57068	1.57068
2	LS2	matn3	LS2_matn3	1	1.16379	1.16379
2	LS2	matn3	LS2_matn3	2	2.00382	2.00382
2	LS2	matn3	LS2_matn3	3	1.66498	1.66498
2	LS2	matn3	LS2_matn3	4	1.53738	1.53738
2	LS2	matn3	LS2_matn3	5	2.01469	2.01469
0	CTL	mb	CTL_mb	1	7.82895	7.82895
0	CTL	mb	CTL_mb	2	7.0683	7.0683
0	CTL	mb	CTL_mb	3	6.34248
0	CTL	mb	CTL_mb	4	7.38872	7.38872
0	CTL	mb	CTL_mb	5	7.37817	7.37817
1	LS1	mb	LS1_mb	1	7.67515	7.67515
1	LS1	mb	LS1_mb	2	7.02805	7.02805
1	LS1	mb	LS1_mb	3	6.98335	6.98335
1	LS1	mb	LS1_mb	4	7.13258	7.13258
1	LS1	mb	LS1_mb	5	7.84376	7.84376
2	LS2	mb	LS2_mb	1	7.62849	7.62849
2	LS2	mb	LS2_mb	2	7.34221	7.34221
2	LS2	mb	LS2_mb	3	7.19869	7.19869
2	LS2	mb	LS2_mb	4	6.77964	6.77964
2	LS2	mb	LS2_mb	5	7.97774	7.97774
0	CTL	mest	CTL_mest	1	2.6846	2.6846
0	CTL	mest	CTL_mest	2	3.19905	3.19905
0	CTL	mest	CTL_mest	3	2.94539	2.94539
0	CTL	mest	CTL_mest	4	2.5916	2.5916
0	CTL	mest	CTL_mest	5	2.62056	2.62056
1	LS1	mest	LS1_mest	1	2.95833	2.95833
1	LS1	mest	LS1_mest	2	2.92293	2.92293
1	LS1	mest	LS1_mest	3	2.75146
1	LS1	mest	LS1_mest	4	2.86687	2.86687
1	LS1	mest	LS1_mest	5	2.93023	2.93023
2	LS2	mest	LS2_mest	1	3.045	3.045
2	LS2	mest	LS2_mest	2	2.68447	2.68447
2	LS2	mest	LS2_mest	3	2.72447	2.72447
2	LS2	mest	LS2_mest	4	2.21569	2.21569
2	LS2	mest	LS2_mest	5	2.45911	2.45911
0	CTL	mmp13	CTL_mmp13	1	1.59763	1.59763
0	CTL	mmp13	CTL_mmp13	2	1.74527	1.74527
0	CTL	mmp13	CTL_mmp13	3	1.43207	1.43207
0	CTL	mmp13	CTL_mmp13	4	1.28901	1.28901
0	CTL	mmp13	CTL_mmp13	5	1.11631	1.11631
1	LS1	mmp13	LS1_mmp13	1	1.90679	1.90679
1	LS1	mmp13	LS1_mmp13	2	1.80993	1.80993
1	LS1	mmp13	LS1_mmp13	3	1.33605	1.33605
1	LS1	mmp13	LS1_mmp13	4	1.59197	1.59197
1	LS1	mmp13	LS1_mmp13	5	1.29924	1.29924
2	LS2	mmp13	LS2_mmp13	1	1.42831	1.42831
2	LS2	mmp13	LS2_mmp13	2	1.82726	1.82726
2	LS2	mmp13	LS2_mmp13	3	1.61605	1.61605
2	LS2	mmp13	LS2_mmp13	4	0.964871
2	LS2	mmp13	LS2_mmp13	5	1.4653	1.4653
0	CTL	mpeg1	CTL_mpeg1	1	14.3334
0	CTL	mpeg1	CTL_mpeg1	2	11.3048
0	CTL	mpeg1	CTL_mpeg1	3	12.6369	12.6369
0	CTL	mpeg1	CTL_mpeg1	4	12.3244	12.3244
0	CTL	mpeg1	CTL_mpeg1	5	12.2807	12.2807
1	LS1	mpeg1	LS1_mpeg1	1	20.5239
1	LS1	mpeg1	LS1_mpeg1	2	10.2249	10.2249
1	LS1	mpeg1	LS1_mpeg1	3	12.7724	12.7724
1	LS1	mpeg1	LS1_mpeg1	4	13.1323	13.1323
1	LS1	mpeg1	LS1_mpeg1	5	11.4109	11.4109
2	LS2	mpeg1	LS2_mpeg1	1	21.1883
2	LS2	mpeg1	LS2_mpeg1	2	10.8115
2	LS2	mpeg1	LS2_mpeg1	3	12.9267	12.9267
2	LS2	mpeg1	LS2_mpeg1	4	13.0259	13.0259
2	LS2	mpeg1	LS2_mpeg1	5	13.4254	13.4254
0	CTL	npr3	CTL_npr3	1	7.45364
0	CTL	npr3	CTL_npr3	2	6.0658	6.0658
0	CTL	npr3	CTL_npr3	3	6.40039	6.40039
0	CTL	npr3	CTL_npr3	4	5.99312	5.99312
0	CTL	npr3	CTL_npr3	5	5.9991	5.9991
1	LS1	npr3	LS1_npr3	1	7.24224	7.24224
1	LS1	npr3	LS1_npr3	2	6.98553	6.98553
1	LS1	npr3	LS1_npr3	3	7.03812	7.03812
1	LS1	npr3	LS1_npr3	4	6.78636	6.78636
1	LS1	npr3	LS1_npr3	5	7.17897	7.17897
2	LS2	npr3	LS2_npr3	1	7.46716	7.46716
2	LS2	npr3	LS2_npr3	2	6.79467	6.79467
2	LS2	npr3	LS2_npr3	3	6.90102	6.90102
2	LS2	npr3	LS2_npr3	4	6.07733	6.07733
2	LS2	npr3	LS2_npr3	5	7.58889	7.58889
0	CTL	parp9	CTL_parp9	1	9.21199	9.21199
0	CTL	parp9	CTL_parp9	2	9.10121	9.10121
0	CTL	parp9	CTL_parp9	3	9.15601	9.15601
0	CTL	parp9	CTL_parp9	4	8.91965	8.91965
0	CTL	parp9	CTL_parp9	5	8.49288
1	LS1	parp9	LS1_parp9	1	8.87003	8.87003
1	LS1	parp9	LS1_parp9	2	9.01692	9.01692
1	LS1	parp9	LS1_parp9	3	8.91039	8.91039
1	LS1	parp9	LS1_parp9	4	9.11718	9.11718
1	LS1	parp9	LS1_parp9	5	8.27981
2	LS2	parp9	LS2_parp9	1	8.93316	8.93316
2	LS2	parp9	LS2_parp9	2	9.09992	9.09992
2	LS2	parp9	LS2_parp9	3	8.73915	8.73915
2	LS2	parp9	LS2_parp9	4	8.53639	8.53639
2	LS2	parp9	LS2_parp9	5	8.82512	8.82512
0	CTL	pdzkir1	CTL_pdzkir1	1	9.7732	9.7732
0	CTL	pdzkir1	CTL_pdzkir1	2	9.36905	9.36905
0	CTL	pdzkir1	CTL_pdzkir1	3	9.51763	9.51763
0	CTL	pdzkir1	CTL_pdzkir1	4	9.25893	9.25893
0	CTL	pdzkir1	CTL_pdzkir1	5	8.943	8.943
1	LS1	pdzkir1	LS1_pdzkir1	1	9.7594	9.7594
1	LS1	pdzkir1	LS1_pdzkir1	2	9.18947	9.18947
1	LS1	pdzkir1	LS1_pdzkir1	3	9.48064	9.48064
1	LS1	pdzkir1	LS1_pdzkir1	4	9.12136	9.12136
1	LS1	pdzkir1	LS1_pdzkir1	5	9.20854	9.20854
2	LS2	pdzkir1	LS2_pdzkir1	1	9.24709	9.24709
2	LS2	pdzkir1	LS2_pdzkir1	2	9.12365	9.12365
2	LS2	pdzkir1	LS2_pdzkir1	3	8.81425	8.81425
2	LS2	pdzkir1	LS2_pdzkir1	4	8.41553	8.41553
2	LS2	pdzkir1	LS2_pdzkir1	5	10.0642
0	CTL	ptgs2	CTL_ptgs2	1	9.16688	9.16688
0	CTL	ptgs2	CTL_ptgs2	2	8.86986	8.86986
0	CTL	ptgs2	CTL_ptgs2	3	8.38822	8.38822
0	CTL	ptgs2	CTL_ptgs2	4	8.10953	8.10953
0	CTL	ptgs2	CTL_ptgs2	5	8.3112	8.3112
1	LS1	ptgs2	LS1_ptgs2	1	8.96366	8.96366
1	LS1	ptgs2	LS1_ptgs2	2	9.17297	9.17297
1	LS1	ptgs2	LS1_ptgs2	3	8.19031	8.19031
1	LS1	ptgs2	LS1_ptgs2	4	8.32031	8.32031
1	LS1	ptgs2	LS1_ptgs2	5	9.22858	9.22858
2	LS2	ptgs2	LS2_ptgs2	1	9.23009	9.23009
2	LS2	ptgs2	LS2_ptgs2	2	9.00384	9.00384
2	LS2	ptgs2	LS2_ptgs2	3	8.80686	8.80686
2	LS2	ptgs2	LS2_ptgs2	4	7.62182
2	LS2	ptgs2	LS2_ptgs2	5	9.48508	9.48508
0	CTL	pthlh	CTL_pthlh	1	9.77064	9.77064
0	CTL	pthlh	CTL_pthlh	2	10.2043	10.2043
0	CTL	pthlh	CTL_pthlh	3	10.2431	10.2431
0	CTL	pthlh	CTL_pthlh	4	9.92018	9.92018
0	CTL	pthlh	CTL_pthlh	5	9.79961	9.79961
1	LS1	pthlh	LS1_pthlh	1	9.59898	9.59898
1	LS1	pthlh	LS1_pthlh	2	9.95357	9.95357
1	LS1	pthlh	LS1_pthlh	3	10.0438	10.0438
1	LS1	pthlh	LS1_pthlh	4	9.74341	9.74341
1	LS1	pthlh	LS1_pthlh	5	9.66242	9.66242
2	LS2	pthlh	LS2_pthlh	1	9.14898	9.14898
2	LS2	pthlh	LS2_pthlh	2	9.90505	9.90505
2	LS2	pthlh	LS2_pthlh	3	9.5627	9.5627
2	LS2	pthlh	LS2_pthlh	4	10.0882	10.0882
2	LS2	pthlh	LS2_pthlh	5	9.47963	9.47963
0	CTL	runx2	CTL_runx2	1	3.5183	3.5183
0	CTL	runx2	CTL_runx2	2	2.85619
0	CTL	runx2	CTL_runx2	3	3.43628	3.43628
0	CTL	runx2	CTL_runx2	4	3.41165	3.41165
0	CTL	runx2	CTL_runx2	5	3.37617	3.37617
1	LS1	runx2	LS1_runx2	1	3.91317	3.91317
1	LS1	runx2	LS1_runx2	2	3.00808	3.00808
1	LS1	runx2	LS1_runx2	3	3.83973	3.83973
1	LS1	runx2	LS1_runx2	4	3.64226	3.64226
1	LS1	runx2	LS1_runx2	5	3.47266	3.47266
2	LS2	runx2	LS2_runx2	1	4.17021
2	LS2	runx2	LS2_runx2	2	3.14786	3.14786
2	LS2	runx2	LS2_runx2	3	3.38612	3.38612
2	LS2	runx2	LS2_runx2	4	3.24465	3.24465
2	LS2	runx2	LS2_runx2	5	2.95288	2.95288
0	CTL	serpina3n	CTL_serpina3n	1	9.76798	9.76798
0	CTL	serpina3n	CTL_serpina3n	2	9.52335	9.52335
0	CTL	serpina3n	CTL_serpina3n	3	9.6703	9.6703
0	CTL	serpina3n	CTL_serpina3n	4	9.5544	9.5544
0	CTL	serpina3n	CTL_serpina3n	5	9.3561	9.3561
1	LS1	serpina3n	LS1_serpina3n	1	15.7732
1	LS1	serpina3n	LS1_serpina3n	2	9.49847	9.49847
1	LS1	serpina3n	LS1_serpina3n	3	9.15744	9.15744
1	LS1	serpina3n	LS1_serpina3n	4	9.71038	9.71038
1	LS1	serpina3n	LS1_serpina3n	5	9.03903	9.03903
2	LS2	serpina3n	LS2_serpina3n	1	9.06766	9.06766
2	LS2	serpina3n	LS2_serpina3n	2	9.05518	9.05518
2	LS2	serpina3n	LS2_serpina3n	3	9.12494	9.12494
2	LS2	serpina3n	LS2_serpina3n	4	9.46179	9.46179
2	LS2	serpina3n	LS2_serpina3n	5	9.49381	9.49381
0	CTL	sfrp1	CTL_sfrp1	1	6.69982	6.69982
0	CTL	sfrp1	CTL_sfrp1	2	6.54523	6.54523
0	CTL	sfrp1	CTL_sfrp1	3	6.34802	6.34802
0	CTL	sfrp1	CTL_sfrp1	4	6.19062	6.19062
0	CTL	sfrp1	CTL_sfrp1	5	5.65354
1	LS1	sfrp1	LS1_sfrp1	1	12.9302
1	LS1	sfrp1	LS1_sfrp1	2	6.06672	6.06672
1	LS1	sfrp1	LS1_sfrp1	3	6.22647	6.22647
1	LS1	sfrp1	LS1_sfrp1	4	6.25697	6.25697
1	LS1	sfrp1	LS1_sfrp1	5	5.38026
2	LS2	sfrp1	LS2_sfrp1	1	13.9877
2	LS2	sfrp1	LS2_sfrp1	2	6.22413	6.22413
2	LS2	sfrp1	LS2_sfrp1	3	5.91209	5.91209
2	LS2	sfrp1	LS2_sfrp1	4	5.95767	5.95767
2	LS2	sfrp1	LS2_sfrp1	5	6.03035	6.03035
0	CTL	sox9	CTL_sox9	1	3.8088	3.8088
0	CTL	sox9	CTL_sox9	2	4.08469	4.08469
0	CTL	sox9	CTL_sox9	3	3.63715	3.63715
0	CTL	sox9	CTL_sox9	4	3.38128	3.38128
0	CTL	sox9	CTL_sox9	5	3.37181	3.37181
1	LS1	sox9	LS1_sox9	1	11.0035
1	LS1	sox9	LS1_sox9	2	4.83739	4.83739
1	LS1	sox9	LS1_sox9	3	4.0262	4.0262
1	LS1	sox9	LS1_sox9	4	4.07658	4.07658
1	LS1	sox9	LS1_sox9	5	3.78068	3.78068
2	LS2	sox9	LS2_sox9	1	4.63	4.63
2	LS2	sox9	LS2_sox9	2	4.5485	4.5485
2	LS2	sox9	LS2_sox9	3	4.30596	4.30596
2	LS2	sox9	LS2_sox9	4	4.19912	4.19912
2	LS2	sox9	LS2_sox9	5	4.50047	4.50047
0	CTL	wisp3	CTL_wisp3	1	10.2607	10.2607
0	CTL	wisp3	CTL_wisp3	2	9.95763	9.95763
0	CTL	wisp3	CTL_wisp3	3	9.7554	9.7554
0	CTL	wisp3	CTL_wisp3	4	9.44049	9.44049
0	CTL	wisp3	CTL_wisp3	5	9.16381	9.16381
1	LS1	wisp3	LS1_wisp3	1	10.0911	10.0911
1	LS1	wisp3	LS1_wisp3	2	9.99853	9.99853
1	LS1	wisp3	LS1_wisp3	3	9.57983	9.57983
1	LS1	wisp3	LS1_wisp3	4	9.82945	9.82945
1	LS1	wisp3	LS1_wisp3	5	9.36455	9.36455
2	LS2	wisp3	LS2_wisp3	1	9.04103	9.04103
2	LS2	wisp3	LS2_wisp3	2	9.72711	9.72711
2	LS2	wisp3	LS2_wisp3	3	9.37753	9.37753
2	LS2	wisp3	LS2_wisp3	4	9.46168	9.46168
2	LS2	wisp3	LS2_wisp3	5	10.3352
0	CTL	wnt5a	CTL_wnt5a	1	9.39145	9.39145
0	CTL	wnt5a	CTL_wnt5a	2	9.04667	9.04667
0	CTL	wnt5a	CTL_wnt5a	3	9.37241	9.37241
0	CTL	wnt5a	CTL_wnt5a	4	8.91321	8.91321
0	CTL	wnt5a	CTL_wnt5a	5	8.98499	8.98499
1	LS1	wnt5a	LS1_wnt5a	1	20.1588
1	LS1	wnt5a	LS1_wnt5a	2	9.48846	9.48846
1	LS1	wnt5a	LS1_wnt5a	3	9.21183	9.21183
1	LS1	wnt5a	LS1_wnt5a	4	9.1351	9.1351
1	LS1	wnt5a	LS1_wnt5a	5	9.28888	9.28888
2	LS2	wnt5a	LS2_wnt5a	1	17.3214
2	LS2	wnt5a	LS2_wnt5a	2	9.50398	9.50398
2	LS2	wnt5a	LS2_wnt5a	3	8.98791
2	LS2	wnt5a	LS2_wnt5a	4	9.37288	9.37288
2	LS2	wnt5a	LS2_wnt5a	5	9.58931	9.58931
