# Supplementary material for: A Na+/K+ ATPase Pump Regulates Chondrocyte Differentiation and Bone Length Variation in Mice
Source: Front Cell Dev Biol. 2021 Dec 14;9:708384. doi: 10.3389/fcell.2021.708384 (PMC8712571; doi:10.3389/fcell.2021.708384)
Supplement: Supplementary file 8 [file Table6.xlsx]

## Sheet: Sheet1
Sample	Monensin Conc. (uM)	Gene Symbol	Monensin x Gene	deltaCT (relative to Actb)
C2_Control	0	Bmp2	Bmp2_0uM	6.54548
G2_Control	0	Bmp2	Bmp2_0uM	7.44458
L2_Control	0	Bmp2	Bmp2_0uM	6.71885
V2_Control	0	Bmp2	Bmp2_0uM	7.1865
C1_0.1	0.1	Bmp2	Bmp2_0.1uM	6.64423
D1_0.1	0.1	Bmp2	Bmp2_0.1uM	7.37662
Q1_0.1	0.1	Bmp2	Bmp2_0.1uM	7.14167
T1_0.1	0.1	Bmp2	Bmp2_0.1uM	7.56814
G1_1	1	Bmp2	Bmp2_1uM	7.99305
H1_1	1	Bmp2	Bmp2_1uM	8.34611
R1_1	1	Bmp2	Bmp2_1uM	7.80633
U1_1	1	Bmp2	Bmp2_1uM	8.12727
K1_10	10	Bmp2	Bmp2_10uM	6.72751
L1_10	10	Bmp2	Bmp2_10uM	5.98567
S1_10	10	Bmp2	Bmp2_10uM	7.16958
V1_10	10	Bmp2	Bmp2_10uM	6.72393
C2_Control	0	Casp3	Casp3_0uM	7.06925
G2_Control	0	Casp3	Casp3_0uM	7.03127
L2_Control	0	Casp3	Casp3_0uM	6.86572
V2_Control	0	Casp3	Casp3_0uM	7.29133
C1_0.1	0.1	Casp3	Casp3_0.1uM	7.17064
D1_0.1	0.1	Casp3	Casp3_0.1uM	7.40152
Q1_0.1	0.1	Casp3	Casp3_0.1uM	6.46598
T1_0.1	0.1	Casp3	Casp3_0.1uM	6.81327
G1_1	1	Casp3	Casp3_1uM	7.41975
H1_1	1	Casp3	Casp3_1uM	8.3124
R1_1	1	Casp3	Casp3_1uM	7.79468
U1_1	1	Casp3	Casp3_1uM	8.3708
K1_10	10	Casp3	Casp3_10uM	8.04186
L1_10	10	Casp3	Casp3_10uM	7.33994
S1_10	10	Casp3	Casp3_10uM	8.2389
V1_10	10	Casp3	Casp3_10uM	8.03775
C2_Control	0	Col10a1	Col10a1_0uM	1.17517
G2_Control	0	Col10a1	Col10a1_0uM	1.35837
L2_Control	0	Col10a1	Col10a1_0uM	1.08032
V2_Control	0	Col10a1	Col10a1_0uM	1.19088
C1_0.1	0.1	Col10a1	Col10a1_0.1uM	7.12387
D1_0.1	0.1	Col10a1	Col10a1_0.1uM	8.24234
Q1_0.1	0.1	Col10a1	Col10a1_0.1uM	2.51285
T1_0.1	0.1	Col10a1	Col10a1_0.1uM	4.42308
G1_1	1	Col10a1	Col10a1_1uM	12.1172
H1_1	1	Col10a1	Col10a1_1uM	11.914
R1_1	1	Col10a1	Col10a1_1uM	10.5977
U1_1	1	Col10a1	Col10a1_1uM	10.9254
K1_10	10	Col10a1	Col10a1_10uM	9.78312
L1_10	10	Col10a1	Col10a1_10uM	7.11856
S1_10	10	Col10a1	Col10a1_10uM	8.13768
V1_10	10	Col10a1	Col10a1_10uM	4.56652
C2_Control	0	Col2a1	Col2a1_0uM	-4.09579
G2_Control	0	Col2a1	Col2a1_0uM	-3.61871
L2_Control	0	Col2a1	Col2a1_0uM	-4.56179
V2_Control	0	Col2a1	Col2a1_0uM	-3.99438
C1_0.1	0.1	Col2a1	Col2a1_0.1uM	-2.77944
D1_0.1	0.1	Col2a1	Col2a1_0.1uM	-2.10197
Q1_0.1	0.1	Col2a1	Col2a1_0.1uM	-4.42009
T1_0.1	0.1	Col2a1	Col2a1_0.1uM	-3.34451
G1_1	1	Col2a1	Col2a1_1uM	4.49323
H1_1	1	Col2a1	Col2a1_1uM	4.65597
R1_1	1	Col2a1	Col2a1_1uM	4.96061
U1_1	1	Col2a1	Col2a1_1uM	5.57953
K1_10	10	Col2a1	Col2a1_10uM	2.13781
L1_10	10	Col2a1	Col2a1_10uM	-1.74255
S1_10	10	Col2a1	Col2a1_10uM	0.351388
V1_10	10	Col2a1	Col2a1_10uM	-0.340356
C2_Control	0	Dlk1	Dlk1_0uM	2.04516
G2_Control	0	Dlk1	Dlk1_0uM	1.78276
L2_Control	0	Dlk1	Dlk1_0uM	1.07171
V2_Control	0	Dlk1	Dlk1_0uM	1.44616
C1_0.1	0.1	Dlk1	Dlk1_0.1uM	2.16328
D1_0.1	0.1	Dlk1	Dlk1_0.1uM	2.3604
Q1_0.1	0.1	Dlk1	Dlk1_0.1uM	1.74644
T1_0.1	0.1	Dlk1	Dlk1_0.1uM	1.86913
G1_1	1	Dlk1	Dlk1_1uM	6.20111
H1_1	1	Dlk1	Dlk1_1uM	7.54247
R1_1	1	Dlk1	Dlk1_1uM	7.42852
U1_1	1	Dlk1	Dlk1_1uM	7.59215
K1_10	10	Dlk1	Dlk1_10uM	4.31276
L1_10	10	Dlk1	Dlk1_10uM	3.91427
S1_10	10	Dlk1	Dlk1_10uM	3.61119
V1_10	10	Dlk1	Dlk1_10uM	3.36221
C2_Control	0	Efemp1	Efemp1_0uM	8.81977
G2_Control	0	Efemp1	Efemp1_0uM	9.03605
L2_Control	0	Efemp1	Efemp1_0uM	7.69869
V2_Control	0	Efemp1	Efemp1_0uM	7.99052
C1_0.1	0.1	Efemp1	Efemp1_0.1uM	9.41214
D1_0.1	0.1	Efemp1	Efemp1_0.1uM	9.70535
Q1_0.1	0.1	Efemp1	Efemp1_0.1uM	8.70405
T1_0.1	0.1	Efemp1	Efemp1_0.1uM	8.66252
G1_1	1	Efemp1	Efemp1_1uM	9.75926
H1_1	1	Efemp1	Efemp1_1uM	12.4356
R1_1	1	Efemp1	Efemp1_1uM	11.3497
U1_1	1	Efemp1	Efemp1_1uM	11.5987
K1_10	10	Efemp1	Efemp1_10uM	13.8113
L1_10	10	Efemp1	Efemp1_10uM	12.4428
S1_10	10	Efemp1	Efemp1_10uM	13.5138
V1_10	10	Efemp1	Efemp1_10uM	10.2249
C2_Control	0	Fasl	Fasl_0uM		*Fasl not used in subsequent analyses
G2_Control	0	Fasl	Fasl_0uM
L2_Control	0	Fasl	Fasl_0uM
V2_Control	0	Fasl	Fasl_0uM	0.694349
C1_0.1	0.1	Fasl	Fasl_0.1uM	16.1501
D1_0.1	0.1	Fasl	Fasl_0.1uM	17.2571
Q1_0.1	0.1	Fasl	Fasl_0.1uM	-15.9649
T1_0.1	0.1	Fasl	Fasl_0.1uM
G1_1	1	Fasl	Fasl_1uM	16.0029
H1_1	1	Fasl	Fasl_1uM	14.3729
R1_1	1	Fasl	Fasl_1uM	-0.666671
U1_1	1	Fasl	Fasl_1uM	15.8688
K1_10	10	Fasl	Fasl_10uM
L1_10	10	Fasl	Fasl_10uM
S1_10	10	Fasl	Fasl_10uM	-14.7929
V1_10	10	Fasl	Fasl_10uM	19.6629
C2_Control	0	Fxyd2	Fxyd2_0uM	11.3928
G2_Control	0	Fxyd2	Fxyd2_0uM	12.124
L2_Control	0	Fxyd2	Fxyd2_0uM	13.0639
V2_Control	0	Fxyd2	Fxyd2_0uM	11.562
C1_0.1	0.1	Fxyd2	Fxyd2_0.1uM	11.141
D1_0.1	0.1	Fxyd2	Fxyd2_0.1uM	10.7791
Q1_0.1	0.1	Fxyd2	Fxyd2_0.1uM	10.3191
T1_0.1	0.1	Fxyd2	Fxyd2_0.1uM	10.0956
G1_1	1	Fxyd2	Fxyd2_1uM	9.49443
H1_1	1	Fxyd2	Fxyd2_1uM	9.72448
R1_1	1	Fxyd2	Fxyd2_1uM	9.79383
U1_1	1	Fxyd2	Fxyd2_1uM	9.26433
K1_10	10	Fxyd2	Fxyd2_10uM	9.08745
L1_10	10	Fxyd2	Fxyd2_10uM	10.178
S1_10	10	Fxyd2	Fxyd2_10uM	9.42416
V1_10	10	Fxyd2	Fxyd2_10uM	9.72779
C2_Control	0	Gdf5	Gdf5_0uM	8.8913
G2_Control	0	Gdf5	Gdf5_0uM	7.76222
L2_Control	0	Gdf5	Gdf5_0uM	6.35411
V2_Control	0	Gdf5	Gdf5_0uM	9.73085
C1_0.1	0.1	Gdf5	Gdf5_0.1uM	7.22756
D1_0.1	0.1	Gdf5	Gdf5_0.1uM	9.2101
Q1_0.1	0.1	Gdf5	Gdf5_0.1uM	5.71008
T1_0.1	0.1	Gdf5	Gdf5_0.1uM	5.2406
G1_1	1	Gdf5	Gdf5_1uM	11.936
H1_1	1	Gdf5	Gdf5_1uM	14.0545
R1_1	1	Gdf5	Gdf5_1uM	11.7766
U1_1	1	Gdf5	Gdf5_1uM	14.1686
K1_10	10	Gdf5	Gdf5_10uM	12.8785
L1_10	10	Gdf5	Gdf5_10uM	10.4721
S1_10	10	Gdf5	Gdf5_10uM	13.2312
V1_10	10	Gdf5	Gdf5_10uM	11.1695
C2_Control	0	Ihh	Ihh_0uM	6.28817
G2_Control	0	Ihh	Ihh_0uM	7.17865
L2_Control	0	Ihh	Ihh_0uM	6.47275
V2_Control	0	Ihh	Ihh_0uM	6.88588
C1_0.1	0.1	Ihh	Ihh_0.1uM	9.52128
D1_0.1	0.1	Ihh	Ihh_0.1uM	10.2212
Q1_0.1	0.1	Ihh	Ihh_0.1uM	7.27272
T1_0.1	0.1	Ihh	Ihh_0.1uM	7.82125
G1_1	1	Ihh	Ihh_1uM	12.3096
H1_1	1	Ihh	Ihh_1uM	13.3605
R1_1	1	Ihh	Ihh_1uM	13.3687
U1_1	1	Ihh	Ihh_1uM	13.4336
K1_10	10	Ihh	Ihh_10uM	13.4211
L1_10	10	Ihh	Ihh_10uM	10.1842
S1_10	10	Ihh	Ihh_10uM	12.7579
V1_10	10	Ihh	Ihh_10uM	10.2935
C2_Control	0	Prrx1	Prrx1_0uM	4.45256
G2_Control	0	Prrx1	Prrx1_0uM	4.90469
L2_Control	0	Prrx1	Prrx1_0uM	4.5769
V2_Control	0	Prrx1	Prrx1_0uM	4.91353
C1_0.1	0.1	Prrx1	Prrx1_0.1uM	3.67501
D1_0.1	0.1	Prrx1	Prrx1_0.1uM	3.84969
Q1_0.1	0.1	Prrx1	Prrx1_0.1uM	4.90819
T1_0.1	0.1	Prrx1	Prrx1_0.1uM	4.31851
G1_1	1	Prrx1	Prrx1_1uM	4.2107
H1_1	1	Prrx1	Prrx1_1uM	4.76788
R1_1	1	Prrx1	Prrx1_1uM	4.59481
U1_1	1	Prrx1	Prrx1_1uM	4.54024
K1_10	10	Prrx1	Prrx1_10uM	4.59467
L1_10	10	Prrx1	Prrx1_10uM	4.74448
S1_10	10	Prrx1	Prrx1_10uM	5.3492
V1_10	10	Prrx1	Prrx1_10uM	5.31811
C2_Control	0	Serpina3n	Serpina3n_0uM	8.10768
G2_Control	0	Serpina3n	Serpina3n_0uM	8.47858
L2_Control	0	Serpina3n	Serpina3n_0uM	8.2015
V2_Control	0	Serpina3n	Serpina3n_0uM	8.67349
C1_0.1	0.1	Serpina3n	Serpina3n_0.1uM	4.73444
D1_0.1	0.1	Serpina3n	Serpina3n_0.1uM	4.93121
Q1_0.1	0.1	Serpina3n	Serpina3n_0.1uM	4.57277
T1_0.1	0.1	Serpina3n	Serpina3n_0.1uM	3.65719
G1_1	1	Serpina3n	Serpina3n_1uM	7.50459
H1_1	1	Serpina3n	Serpina3n_1uM	8.29219
R1_1	1	Serpina3n	Serpina3n_1uM	8.05499
U1_1	1	Serpina3n	Serpina3n_1uM	8.40401
K1_10	10	Serpina3n	Serpina3n_10uM	9.15008
L1_10	10	Serpina3n	Serpina3n_10uM	10.5486
S1_10	10	Serpina3n	Serpina3n_10uM	10.7654
V1_10	10	Serpina3n	Serpina3n_10uM	9.81721
C2_Control	0	Sox9	Sox9_0uM	2.59289
G2_Control	0	Sox9	Sox9_0uM	2.70216
L2_Control	0	Sox9	Sox9_0uM	1.87477
V2_Control	0	Sox9	Sox9_0uM	2.42844
C1_0.1	0.1	Sox9	Sox9_0.1uM	3.2967
D1_0.1	0.1	Sox9	Sox9_0.1uM	3.51073
Q1_0.1	0.1	Sox9	Sox9_0.1uM	2.41028
T1_0.1	0.1	Sox9	Sox9_0.1uM	2.07018
G1_1	1	Sox9	Sox9_1uM	4.36036
H1_1	1	Sox9	Sox9_1uM	5.17791
R1_1	1	Sox9	Sox9_1uM	5.03806
U1_1	1	Sox9	Sox9_1uM	4.67028
K1_10	10	Sox9	Sox9_10uM	3.83204
L1_10	10	Sox9	Sox9_10uM	3.29819
S1_10	10	Sox9	Sox9_10uM	2.77853
V1_10	10	Sox9	Sox9_10uM	3.83805
C2_Control	0	wnt5a	wnt5a_0uM	6.95704
G2_Control	0	wnt5a	wnt5a_0uM	7.42916
L2_Control	0	wnt5a	wnt5a_0uM	6.97859
V2_Control	0	wnt5a	wnt5a_0uM	7.70468
C1_0.1	0.1	wnt5a	wnt5a_0.1uM	6.56708
D1_0.1	0.1	wnt5a	wnt5a_0.1uM	7.41956
Q1_0.1	0.1	wnt5a	wnt5a_0.1uM	8.09818
T1_0.1	0.1	wnt5a	wnt5a_0.1uM	7.58989
G1_1	1	wnt5a	wnt5a_1uM	8.73851
H1_1	1	wnt5a	wnt5a_1uM	9.16043
R1_1	1	wnt5a	wnt5a_1uM	9.0104
U1_1	1	wnt5a	wnt5a_1uM	9.26143
K1_10	10	wnt5a	wnt5a_10uM	9.66255
L1_10	10	wnt5a	wnt5a_10uM	9.13874
S1_10	10	wnt5a	wnt5a_10uM	10.5857
V1_10	10	wnt5a	wnt5a_10uM	9.54058
