# Supplementary material for: A Na+/K+ ATPase Pump Regulates Chondrocyte Differentiation and Bone Length Variation in Mice
Source: Front Cell Dev Biol. 2021 Dec 14;9:708384. doi: 10.3389/fcell.2021.708384 (PMC8712571; doi:10.3389/fcell.2021.708384)
Supplement: Supplementary file 9 [file Table4.xlsx]

## Sheet: Ouabain
Ouab Conc. (uM)	Day 0 L (mm)	Day 6 L (mm)			Avg	SEM	n
100uM	2.54736	3.41828		Day 0	2.34884	0.023057	28
Control	2.51359	3.60505		Day 6 Ctl	3.54105	0.0357942	14
100uM	2.32008	3.27598		Day 6 100uM	3.32106	0.0804121	5
Control	2.30682	3.5229		Day 6 500uM	2.72495	0.0908516	5
100uM	2.32514	3.03237		Day 6 1000uM	2.77268	0.0986967	4
Control	2.35036	3.52783
100uM	2.33473	3.38224
Control	2.47896	3.73359
100uM	2.43752	3.49643
Control	2.3463	3.61067
500uM	2.11241	2.55604
Control	2.21772	3.23517
500uM	2.37993	2.97028
Control	2.41617	3.45905
500uM	2.0837	2.52692
Control	2.29733	3.34792
500uM	2.38181	2.90773
Control	2.50494	3.58925
500uM	2.24804	2.66379
Control	2.25321	3.6988
1000uM	2.29788	2.89729
Control	2.29764	3.64779
1000uM	2.23596	2.97356
Control	2.58844	3.61305
1000uM	2.4282	2.67329
Control	2.21699	3.47689
1000uM	2.40327	2.54655
Control	2.4431	3.50676

## Sheet: Monensin
Monensin Conc. (uM)	Day 0 L (mm)	Day 6 L (mm)			Avg	SEM	n
0.1	2.30608	2.92925		Day 0	2.46564	0.0235644	34
0	2.43475	3.47764		Day 6 Ctl	3.48474	0.0403462	17
0.1	2.39723	3.04091		Day 6 0.1uM	3.05745	0.0589485	6
0	2.52772	3.53498		Day 6 1uM	3.03864	0.0887648	5
0.1	2.63841	3.20363		Day 6 10uM	3.08308	0.0518119	6
0	2.56356	3.41523
0.1	2.62055	3.02721
0	2.67211	3.51935
0.1	2.21924	3.22591
0	2.29644	3.11451
0.1	2.664	2.9178
0	2.54863	3.85755
1	2.82667	3.27688
0	2.69642	3.2359
1	2.38648	3.18322
0	2.49983	3.5627
1	2.51907	3.04425
0	2.47785	3.35468
1	2.34446	2.7972
0	2.37614	3.51763
1	2.36418	2.89167
0	2.26472	3.50718
10	2.25046	2.99815
0	2.47742	3.69064
10	2.40917	2.89458
0	2.41426	3.45083
10	2.5306	3.20492
0	2.43691	3.4704
10	2.39144	3.1691
0	2.52244	3.4849
10	2.51471	3.03404
0	2.41128	3.41174
10	2.37991	3.1977
0	2.44881	3.6348
