# Supplementary material for: A Na+/K+ ATPase Pump Regulates Chondrocyte Differentiation and Bone Length Variation in Mice
Source: Front Cell Dev Biol. 2021 Dec 14;9:708384. doi: 10.3389/fcell.2021.708384 (PMC8712571; doi:10.3389/fcell.2021.708384)
Supplement: Supplementary file 10 [file Table1.xlsx]

## Sheet: HISAT2
TaqMan_assay_ID	Gene Name
Mm00545794_m1	Acan
Mm02619580_g1	Actb
Mm00478620_m1	Adamts5
Mm00440225_m1	Anxa1
Mm00437762_m1	B2m
Mm00477631_m1	Bcl2
Mm00649782_gH	Bglap3
Mm01340178_m1	Bmp2
Mm01340178_m1	Bmp2
Mm00473047_m1	C1qtnf3
Mm00438023_m1	Casp1
Mm01195085_m1	Casp3
Mm01195085_m1	Casp3
Mm03053893_gH	Ccnb1
Mm00432359_m1	Ccnd1
Mm00487041_m1	Col10
Mm01309565_m1	Col2
Mm00824357_m1	Cox6b1
Mm00515580_m1	Ctsc
Mm00494477_m1	Dlk1
Mm00524588_m1	Efemp1
Mm00514611_m1	Epyc
Mm01204974_m1	Fas
Mm00438864_m1	Fasl
Mm00433327_m1	Fgk2
Mm00441378_m1	Frzb
Mm00446358_m1	Fxyd2
Mm99999915_g1	Gapdh
Mm00657322_g1	Gas5
Mm01220860_m1	Gdf10
Mm00433564_m1	Gdf5
Mm00488952_m1	Hapln1
Mm00439564_m1	Igf2
Mm00439613_m1	Ihh
Mm01306375_m1	Itga1
Mm01301009_m1	Mapk14
Mm00487617_m1	Matn3
Mm00442968_m1	Mb
Mm00485003_m1	Mest
Mm00439491_m1	Mmp13
Mm01222137_g1	Mpeg1
Mm_00476361_m1	Nfkb1
Mm00435329_m1	Npr3
Mm00518778_m1	Parp9
Mm00522487_m1	Pdzk1ip1
Mm00440932_m1	Prrx1
Mm00478374_m1	Ptgs2
Mm00436057_m1	Pthlh
Mm_00501584_m1	Runx2
Mm00776439_m1	Serpina3n
Mm00489161_m1	Sfrp1
Mm00448840_m1	Sox9
Mm01193669_m1	Wisp3
Mm00437347_m1	Wnt5a
