# Supplementary material for: A Na+/K+ ATPase Pump Regulates Chondrocyte Differentiation and Bone Length Variation in Mice
Source: Front Cell Dev Biol. 2021 Dec 14;9:708384. doi: 10.3389/fcell.2021.708384 (PMC8712571; doi:10.3389/fcell.2021.708384)
Supplement: Supplementary file 11 [file Table5.xlsx]

## Sheet: Sheet1
Sample	Ouabain Conc. (uM)	Gene Symbol	Ouabain x Gene	deltaCT (rel to Actb)
100-c-3	0	Bmp2	Bmp2_0uM	7.36366
500-c-1	0	Bmp2	Bmp2_0uM	7.67011
1000-c-1	0	Bmp2	Bmp2_0uM	7.37995
500-c-2	0	Bmp2	Bmp2_0uM	7.86706
100-1	100	Bmp2	Bmp2_100uM	7.2595
100-2	100	Bmp2	Bmp2_100uM	7.11294
100-3	100	Bmp2	Bmp2_100uM	6.83739
100-4	100	Bmp2	Bmp2_100uM	7.07982
500-1	500	Bmp2	Bmp2_500uM	8.14824
500-2	500	Bmp2	Bmp2_500uM	8.06927
500-3	500	Bmp2	Bmp2_500uM	7.97962
500-4	500	Bmp2	Bmp2_500uM	8.21623
1000-1	1000	Bmp2	Bmp2_1000uM	8.37512
1000-2	1000	Bmp2	Bmp2_1000uM	8.12999
1000-3	1000	Bmp2	Bmp2_1000uM	8.11647
1000-4	1000	Bmp2	Bmp2_1000uM	8.25517
100-c-3	0	Casp3	Casp3_0uM	7.46678
500-c-1	0	Casp3	Casp3_0uM	7.63671
1000-c-1	0	Casp3	Casp3_0uM	7.4398
500-c-2	0	Casp3	Casp3_0uM	7.50737
100-1	100	Casp3	Casp3_100uM	7.46055
100-2	100	Casp3	Casp3_100uM	7.35363
100-3	100	Casp3	Casp3_100uM	7.55576
100-4	100	Casp3	Casp3_100uM	7.50953
500-1	500	Casp3	Casp3_500uM	8.02188
500-2	500	Casp3	Casp3_500uM	7.73581
500-3	500	Casp3	Casp3_500uM	7.61158
500-4	500	Casp3	Casp3_500uM	7.66463
1000-1	1000	Casp3	Casp3_1000uM	7.93415
1000-2	1000	Casp3	Casp3_1000uM	7.94596
1000-3	1000	Casp3	Casp3_1000uM	7.60511
1000-4	1000	Casp3	Casp3_1000uM	7.75269
100-c-3	0	Col10a1	Col10a1_0uM	0.260597
500-c-1	0	Col10a1	Col10a1_0uM	0.31854
1000-c-1	0	Col10a1	Col10a1_0uM	0.174478
500-c-2	0	Col10a1	Col10a1_0uM	0.447202
100-1	100	Col10a1	Col10a1_100uM	0.775184
100-2	100	Col10a1	Col10a1_100uM	0.863969
100-3	100	Col10a1	Col10a1_100uM	0.538714
100-4	100	Col10a1	Col10a1_100uM	1.58715
500-1	500	Col10a1	Col10a1_500uM	5.19423
500-2	500	Col10a1	Col10a1_500uM	7.56836
500-3	500	Col10a1	Col10a1_500uM	8.55273
500-4	500	Col10a1	Col10a1_500uM	8.39289
1000-1	1000	Col10a1	Col10a1_1000uM	7.85583
1000-2	1000	Col10a1	Col10a1_1000uM	6.99514
1000-3	1000	Col10a1	Col10a1_1000uM	7.62771
1000-4	1000	Col10a1	Col10a1_1000uM	10.3954
100-c-3	0	Col2a1	Col2a1_0uM	-3.02113
500-c-1	0	Col2a1	Col2a1_0uM	-2.00754
1000-c-1	0	Col2a1	Col2a1_0uM	-3.27255
500-c-2	0	Col2a1	Col2a1_0uM	-2.65022
100-1	100	Col2a1	Col2a1_100uM	-2.2268
100-2	100	Col2a1	Col2a1_100uM	-2.40517
100-3	100	Col2a1	Col2a1_100uM	-2.22374
100-4	100	Col2a1	Col2a1_100uM	-2.42721
500-1	500	Col2a1	Col2a1_500uM	0.158656
500-2	500	Col2a1	Col2a1_500uM	0.454756
500-3	500	Col2a1	Col2a1_500uM	2.0422
500-4	500	Col2a1	Col2a1_500uM	3.30802
1000-1	1000	Col2a1	Col2a1_1000uM	3.31522
1000-2	1000	Col2a1	Col2a1_1000uM	2.39212
1000-3	1000	Col2a1	Col2a1_1000uM	3.42903
1000-4	1000	Col2a1	Col2a1_1000uM	2.72719
100-c-3	0	Dlk1	Dlk1_0uM	3.07911
500-c-1	0	Dlk1	Dlk1_0uM	3.00197
1000-c-1	0	Dlk1	Dlk1_0uM	2.64546
500-c-2	0	Dlk1	Dlk1_0uM	2.92109
100-1	100	Dlk1	Dlk1_100uM	2.73396
100-2	100	Dlk1	Dlk1_100uM	2.60953
100-3	100	Dlk1	Dlk1_100uM	2.41526
100-4	100	Dlk1	Dlk1_100uM	2.85996
500-1	500	Dlk1	Dlk1_500uM	2.49127
500-2	500	Dlk1	Dlk1_500uM	2.03643
500-3	500	Dlk1	Dlk1_500uM	2.91704
500-4	500	Dlk1	Dlk1_500uM	3.71952
1000-1	1000	Dlk1	Dlk1_1000uM	3.84504
1000-2	1000	Dlk1	Dlk1_1000uM	3.83533
1000-3	1000	Dlk1	Dlk1_1000uM	4.39788
1000-4	1000	Dlk1	Dlk1_1000uM	4.51375
100-c-3	0	Efemp1	Efemp1_0uM	7.65531
500-c-1	0	Efemp1	Efemp1_0uM	7.34381
1000-c-1	0	Efemp1	Efemp1_0uM	7.35352
500-c-2	0	Efemp1	Efemp1_0uM	7.50694
100-1	100	Efemp1	Efemp1_100uM	8.88299
100-2	100	Efemp1	Efemp1_100uM	8.23698
100-3	100	Efemp1	Efemp1_100uM	9.03824
100-4	100	Efemp1	Efemp1_100uM	9.03239
500-1	500	Efemp1	Efemp1_500uM	9.9841
500-2	500	Efemp1	Efemp1_500uM	9.56576
500-3	500	Efemp1	Efemp1_500uM	10.3278
500-4	500	Efemp1	Efemp1_500uM	9.76391
1000-1	1000	Efemp1	Efemp1_1000uM	10.3372
1000-2	1000	Efemp1	Efemp1_1000uM	8.90141
1000-3	1000	Efemp1	Efemp1_1000uM	9.614
1000-4	1000	Efemp1	Efemp1_1000uM	9.20509
100-c-3	0	Fasl	Fasl_0uM	16.4017	* Fasl not used in subsequent analyses
500-c-1	0	Fasl	Fasl_0uM
1000-c-1	0	Fasl	Fasl_0uM
500-c-2	0	Fasl	Fasl_0uM	15.9932
100-1	100	Fasl	Fasl_100uM	16.4236
100-2	100	Fasl	Fasl_100uM
100-3	100	Fasl	Fasl_100uM	15.7206
100-4	100	Fasl	Fasl_100uM	15.5969
500-1	500	Fasl	Fasl_500uM	16.1791
500-2	500	Fasl	Fasl_500uM	17.5475
500-3	500	Fasl	Fasl_500uM	15.6749
500-4	500	Fasl	Fasl_500uM
1000-1	1000	Fasl	Fasl_1000uM	17.0475
1000-2	1000	Fasl	Fasl_1000uM
1000-3	1000	Fasl	Fasl_1000uM	15.9169
1000-4	1000	Fasl	Fasl_1000uM	16.1079
100-c-3	0	Fxyd2	Fxyd2_0uM	11.4364
500-c-1	0	Fxyd2	Fxyd2_0uM	11.2766
1000-c-1	0	Fxyd2	Fxyd2_0uM	10.9456
500-c-2	0	Fxyd2	Fxyd2_0uM	11.1415
100-1	100	Fxyd2	Fxyd2_100uM	9.62591
100-2	100	Fxyd2	Fxyd2_100uM	9.42011
100-3	100	Fxyd2	Fxyd2_100uM	9.60239
100-4	100	Fxyd2	Fxyd2_100uM	9.42729
500-1	500	Fxyd2	Fxyd2_500uM	7.03684
500-2	500	Fxyd2	Fxyd2_500uM	6.92204
500-3	500	Fxyd2	Fxyd2_500uM	10.8525
500-4	500	Fxyd2	Fxyd2_500uM	10.8473
1000-1	1000	Fxyd2	Fxyd2_1000uM	11.4832
1000-2	1000	Fxyd2	Fxyd2_1000uM	9.62149
1000-3	1000	Fxyd2	Fxyd2_1000uM	12.2384
1000-4	1000	Fxyd2	Fxyd2_1000uM	11.6502
100-c-3	0	Gdf5	Gdf5_0uM	7.77668
500-c-1	0	Gdf5	Gdf5_0uM	7.193
1000-c-1	0	Gdf5	Gdf5_0uM	6.98054
500-c-2	0	Gdf5	Gdf5_0uM	8.56019
100-1	100	Gdf5	Gdf5_100uM	7.74427
100-2	100	Gdf5	Gdf5_100uM	6.76563
100-3	100	Gdf5	Gdf5_100uM	7.34438
100-4	100	Gdf5	Gdf5_100uM	7.79247
500-1	500	Gdf5	Gdf5_500uM	8.47707
500-2	500	Gdf5	Gdf5_500uM	8.41551
500-3	500	Gdf5	Gdf5_500uM	10.6703
500-4	500	Gdf5	Gdf5_500uM	11.6036
1000-1	1000	Gdf5	Gdf5_1000uM	12.2068
1000-2	1000	Gdf5	Gdf5_1000uM	11.569
1000-3	1000	Gdf5	Gdf5_1000uM	11.7614
1000-4	1000	Gdf5	Gdf5_1000uM	12.5568
100-c-3	0	Ihh	Ihh_0uM	7.08711
500-c-1	0	Ihh	Ihh_0uM	7.63372
1000-c-1	0	Ihh	Ihh_0uM	7.12268
500-c-2	0	Ihh	Ihh_0uM	7.10657
100-1	100	Ihh	Ihh_100uM	7.56231
100-2	100	Ihh	Ihh_100uM	7.2636
100-3	100	Ihh	Ihh_100uM	6.82073
100-4	100	Ihh	Ihh_100uM	7.53744
500-1	500	Ihh	Ihh_500uM	10.2585
500-2	500	Ihh	Ihh_500uM	11.9679
500-3	500	Ihh	Ihh_500uM	13.0137
500-4	500	Ihh	Ihh_500uM	12.3501
1000-1	1000	Ihh	Ihh_1000uM	13.0383
1000-2	1000	Ihh	Ihh_1000uM	11.4042
1000-3	1000	Ihh	Ihh_1000uM	12.775
1000-4	1000	Ihh	Ihh_1000uM	13.7622
100-c-3	0	Prrx1	Prrx1_0uM	4.84526
500-c-1	0	Prrx1	Prrx1_0uM	5.15625
1000-c-1	0	Prrx1	Prrx1_0uM	5.20448
500-c-2	0	Prrx1	Prrx1_0uM	5.41118
100-1	100	Prrx1	Prrx1_100uM	3.99018
100-2	100	Prrx1	Prrx1_100uM	4.5626
100-3	100	Prrx1	Prrx1_100uM	3.94827
100-4	100	Prrx1	Prrx1_100uM	4.20677
500-1	500	Prrx1	Prrx1_500uM	3.98353
500-2	500	Prrx1	Prrx1_500uM	3.81582
500-3	500	Prrx1	Prrx1_500uM	3.96051
500-4	500	Prrx1	Prrx1_500uM	4.4023
1000-1	1000	Prrx1	Prrx1_1000uM	3.60948
1000-2	1000	Prrx1	Prrx1_1000uM	3.65005
1000-3	1000	Prrx1	Prrx1_1000uM	3.7519
1000-4	1000	Prrx1	Prrx1_1000uM	3.84366
100-c-3	0	Serpina3m	Serpina3m_0uM	9.00488
500-c-1	0	Serpina3m	Serpina3m_0uM	9.52723
1000-c-1	0	Serpina3m	Serpina3m_0uM	9.39065
500-c-2	0	Serpina3m	Serpina3m_0uM	9.39382
100-1	100	Serpina3m	Serpina3m_100uM	8.11874
100-2	100	Serpina3m	Serpina3m_100uM	8.86621
100-3	100	Serpina3m	Serpina3m_100uM	8.60045
100-4	100	Serpina3m	Serpina3m_100uM	8.77605
500-1	500	Serpina3m	Serpina3m_500uM	5.55422
500-2	500	Serpina3m	Serpina3m_500uM	4.59052
500-3	500	Serpina3m	Serpina3m_500uM	6.67381
500-4	500	Serpina3m	Serpina3m_500uM	7.75788
1000-1	1000	Serpina3m	Serpina3m_1000uM	5.49235
1000-2	1000	Serpina3m	Serpina3m_1000uM	4.67157
1000-3	1000	Serpina3m	Serpina3m_1000uM	6.26293
1000-4	1000	Serpina3m	Serpina3m_1000uM	6.57553
100-c-3	0	Sox9	Sox9_0uM	2.33344
500-c-1	0	Sox9	Sox9_0uM	2.71758
1000-c-1	0	Sox9	Sox9_0uM	2.66148
500-c-2	0	Sox9	Sox9_0uM	2.67581
100-1	100	Sox9	Sox9_100uM	2.94145
100-2	100	Sox9	Sox9_100uM	2.48984
100-3	100	Sox9	Sox9_100uM	2.61565
100-4	100	Sox9	Sox9_100uM	2.72097
500-1	500	Sox9	Sox9_500uM	3.37339
500-2	500	Sox9	Sox9_500uM	3.57126
500-3	500	Sox9	Sox9_500uM	4.69488
500-4	500	Sox9	Sox9_500uM	5.37937
1000-1	1000	Sox9	Sox9_1000uM	4.58026
1000-2	1000	Sox9	Sox9_1000uM	4.26714
1000-3	1000	Sox9	Sox9_1000uM	4.61424
1000-4	1000	Sox9	Sox9_1000uM	4.83137
100-c-3	0	Wnt5a	Wnt5a_0uM	7.09806
500-c-1	0	Wnt5a	Wnt5a_0uM	7.50771
1000-c-1	0	Wnt5a	Wnt5a_0uM	7.34401
500-c-2	0	Wnt5a	Wnt5a_0uM	7.51643
100-1	100	Wnt5a	Wnt5a_100uM	6.44014
100-2	100	Wnt5a	Wnt5a_100uM	6.77463
100-3	100	Wnt5a	Wnt5a_100uM	6.52615
100-4	100	Wnt5a	Wnt5a_100uM	6.57122
500-1	500	Wnt5a	Wnt5a_500uM	7.69363
500-2	500	Wnt5a	Wnt5a_500uM	7.61283
500-3	500	Wnt5a	Wnt5a_500uM	7.46612
500-4	500	Wnt5a	Wnt5a_500uM	8.17557
1000-1	1000	Wnt5a	Wnt5a_1000uM	7.50279
1000-2	1000	Wnt5a	Wnt5a_1000uM	7.62089
1000-3	1000	Wnt5a	Wnt5a_1000uM	7.9907
1000-4	1000	Wnt5a	Wnt5a_1000uM	7.95256
