# Supplementary material for: A Na+/K+ ATPase Pump Regulates Chondrocyte Differentiation and Bone Length Variation in Mice
Source: Front Cell Dev Biol. 2021 Dec 14;9:708384. doi: 10.3389/fcell.2021.708384 (PMC8712571; doi:10.3389/fcell.2021.708384)
Supplement: Supplementary file 12 [file Table7.xlsx]

## Sheet: Sheet1
samples	Gene Symbol	Replicate	Ouabain Conc (uM)	Ouabain x Rep	Ouab x Gene	Day 0 to 6	Day 6 to 8	Day 8 to 10	Day 10 to 12
1	Acan	Replic_ 1	0	Replic_ 1_0uM	Acan_0uM	2.85044	4.53246	2.4084	5.01458
56	Acan	Replic_ 3	0	Replic_ 3_0uM	Acan_0uM	6.17647	6.24512	6.06444	5.59427
111	Acan	Replic_ 4	0	Replic_ 4_0uM	Acan_0uM	4.13715	3.08595	5.10043	5.37704
166	Acan	Replic_ 5	0	Replic_ 5_0uM	Acan_0uM	4.65358	7.30118	5.51266	5.70057
12	Acan	Replic_ 1	1	Replic_ 1_1uM	Acan_1uM	2.85044	3.84046	3.7831	4.87023
67	Acan	Replic_ 3	1	Replic_ 3_1uM	Acan_1uM	6.17647	5.92256	5.8597	5.3793
122	Acan	Replic_ 4	1	Replic_ 4_1uM	Acan_1uM	4.13715	2.82137	4.792	7.40123
177	Acan	Replic_ 5	1	Replic_ 5_1uM	Acan_1uM	4.65358	5.98378	4.82063	6.03727
23	Acan	Replic_ 1	10	Replic_ 1_10uM	Acan_10uM	2.85044	4.29157	3.63332	5.1531
78	Acan	Replic_ 3	10	Replic_ 3_10uM	Acan_10uM	6.17647	6.26703	5.68395	5.40182
133	Acan	Replic_ 4	10	Replic_ 4_10uM	Acan_10uM	4.13715	4.34833	4.85017	5.59236
188	Acan	Replic_ 5	10	Replic_ 5_10uM	Acan_10uM	4.65358	7.1179	5.0612	5.69563
34	Acan	Replic_ 1	100	Replic_ 1_100uM	Acan_100uM	2.85044	5.28966	-0.0430304	5.50405
89	Acan	Replic_ 3	100	Replic_ 3_100uM	Acan_100uM	6.17647	6.37719	6.61021	5.99792
144	Acan	Replic_ 4	100	Replic_ 4_100uM	Acan_100uM	4.13715	1.50181	5.47707	6.45414
199	Acan	Replic_ 5	100	Replic_ 5_100uM	Acan_100uM	4.65358	7.41293	5.35446	6.06012
45	Acan	Replic_ 1	1000	Replic_ 1_1000uM	Acan_1000uM	2.85044	5.49218		6.42084
100	Acan	Replic_ 3	1000	Replic_ 3_1000uM	Acan_1000uM	6.17647	6.00841	6.67661	6.05356
155	Acan	Replic_ 4	1000	Replic_ 4_1000uM	Acan_1000uM	4.13715	3.10928	6.31314	6.19551
210	Acan	Replic_ 5	1000	Replic_ 5_1000uM	Acan_1000uM	4.65358	7.58537	5.69074	10.7111
2	Adamts5	Replic_ 1	0	Replic_ 1_0uM	Adamts5_0uM	8.07482	7.54766	10.1346	8.6075
57	Adamts5	Replic_ 3	0	Replic_ 3_0uM	Adamts5_0uM	11.001	8.88478	8.93773	9.8408
112	Adamts5	Replic_ 4	0	Replic_ 4_0uM	Adamts5_0uM	8.58618	7.05417	8.61559	8.95733
167	Adamts5	Replic_ 5	0	Replic_ 5_0uM	Adamts5_0uM	8.5698	8.9781	8.68157	7.5162
13	Adamts5	Replic_ 1	1	Replic_ 1_1uM	Adamts5_1uM	8.07482	7.33992	8.26115	8.56843
68	Adamts5	Replic_ 3	1	Replic_ 3_1uM	Adamts5_1uM	11.001	10.4024	8.7728	9.31652
123	Adamts5	Replic_ 4	1	Replic_ 4_1uM	Adamts5_1uM	8.58618	6.85426	8.26778	11.2506
178	Adamts5	Replic_ 5	1	Replic_ 5_1uM	Adamts5_1uM	8.5698	8.10486	8.74081	8.99058
24	Adamts5	Replic_ 1	10	Replic_ 1_10uM	Adamts5_10uM	8.07482	8.0251	8.51351	8.55311
79	Adamts5	Replic_ 3	10	Replic_ 3_10uM	Adamts5_10uM	11.001	8.62357	8.57754	10.3717
134	Adamts5	Replic_ 4	10	Replic_ 4_10uM	Adamts5_10uM	8.58618	9.29708	8.76639	8.93711
189	Adamts5	Replic_ 5	10	Replic_ 5_10uM	Adamts5_10uM	8.5698	9.01845	8.2356	8.24814
35	Adamts5	Replic_ 1	100	Replic_ 1_100uM	Adamts5_100uM	8.07482	8.21582	6.26257	8.03974
90	Adamts5	Replic_ 3	100	Replic_ 3_100uM	Adamts5_100uM	11.001	9.29064	8.25729	10.4667
145	Adamts5	Replic_ 4	100	Replic_ 4_100uM	Adamts5_100uM	8.58618	13.0903	8.68653	9.58149
200	Adamts5	Replic_ 5	100	Replic_ 5_100uM	Adamts5_100uM	8.5698	9.84969	8.63192	6.60255
46	Adamts5	Replic_ 1	1000	Replic_ 1_1000uM	Adamts5_1000uM	8.07482	7.52085		8.36976
101	Adamts5	Replic_ 3	1000	Replic_ 3_1000uM	Adamts5_1000uM	11.001	8.90283	7.99955	9.59959
156	Adamts5	Replic_ 4	1000	Replic_ 4_1000uM	Adamts5_1000uM	8.58618	9.56377	8.01928	8.37505
211	Adamts5	Replic_ 5	1000	Replic_ 5_1000uM	Adamts5_1000uM	8.5698	8.3957	8.16175	8.69803
3	Bcl2	Replic_ 1	0	Replic_ 1_0uM	Bcl2_0uM	8.99703	10.2262	9.6908	10.951
58	Bcl2	Replic_ 3	0	Replic_ 3_0uM	Bcl2_0uM	10.5405	11.3167	11.1014	10.3452
113	Bcl2	Replic_ 4	0	Replic_ 4_0uM	Bcl2_0uM	9.40786	9.46305	10.7713	10.2743
168	Bcl2	Replic_ 5	0	Replic_ 5_0uM	Bcl2_0uM	9.21021	12.9486	10.4429	9.61701
14	Bcl2	Replic_ 1	1	Replic_ 1_1uM	Bcl2_1uM	8.99703	8.81767	9.67464	10.5093
69	Bcl2	Replic_ 3	1	Replic_ 3_1uM	Bcl2_1uM	10.5405	12.101	11.0695	9.97707
124	Bcl2	Replic_ 4	1	Replic_ 4_1uM	Bcl2_1uM	9.40786	8.92325	10.2397	12.0618
179	Bcl2	Replic_ 5	1	Replic_ 5_1uM	Bcl2_1uM	9.21021	11.3703	9.99668	8.40961
25	Bcl2	Replic_ 1	10	Replic_ 1_10uM	Bcl2_10uM	8.99703	10.2604	9.50642	10.8845
80	Bcl2	Replic_ 3	10	Replic_ 3_10uM	Bcl2_10uM	10.5405	11.1768	10.9219	10.2515
135	Bcl2	Replic_ 4	10	Replic_ 4_10uM	Bcl2_10uM	9.40786	10.5683	10.4101	10.4917
190	Bcl2	Replic_ 5	10	Replic_ 5_10uM	Bcl2_10uM	9.21021	12.1637	9.88364	9.14235
36	Bcl2	Replic_ 1	100	Replic_ 1_100uM	Bcl2_100uM	8.99703	9.32903	8.08751	9.82343
91	Bcl2	Replic_ 3	100	Replic_ 3_100uM	Bcl2_100uM	10.5405	11.0106	10.4638	10.0096
146	Bcl2	Replic_ 4	100	Replic_ 4_100uM	Bcl2_100uM	9.40786	11.3269	10.3419	11.0565
201	Bcl2	Replic_ 5	100	Replic_ 5_100uM	Bcl2_100uM	9.21021	12.5047	9.57361	9.76556
47	Bcl2	Replic_ 1	1000	Replic_ 1_1000uM	Bcl2_1000uM	8.99703	8.79721		10.9572
102	Bcl2	Replic_ 3	1000	Replic_ 3_1000uM	Bcl2_1000uM	10.5405	11.214	11.1425	11.4724
157	Bcl2	Replic_ 4	1000	Replic_ 4_1000uM	Bcl2_1000uM	9.40786	10.7867	11.2622	10.8074
212	Bcl2	Replic_ 5	1000	Replic_ 5_1000uM	Bcl2_1000uM	9.21021	11.4104	10.4721	13.3741
5	Col10a1	Replic_ 1	0	Replic_ 1_0uM	Col10a1_0uM	9.54242	10.9255	12.0278	10.7029
60	Col10a1	Replic_ 3	0	Replic_ 3_0uM	Col10a1_0uM	11.5298	10.5661	10.4877	10.028
115	Col10a1	Replic_ 4	0	Replic_ 4_0uM	Col10a1_0uM	10.6929	8.42142	10.7059	11.4752
170	Col10a1	Replic_ 5	0	Replic_ 5_0uM	Col10a1_0uM	9.75873	11.6608	10.3604	10.1971
16	Col10a1	Replic_ 1	1	Replic_ 1_1uM	Col10a1_1uM	9.54242	10.1985	10.3332	10.5288
71	Col10a1	Replic_ 3	1	Replic_ 3_1uM	Col10a1_1uM	11.5298	10.2237	10.4415	9.21777
126	Col10a1	Replic_ 4	1	Replic_ 4_1uM	Col10a1_1uM	10.6929	7.9567	10.1449	12.8732
181	Col10a1	Replic_ 5	1	Replic_ 5_1uM	Col10a1_1uM	9.75873	10.043	10.9066	9.08576
27	Col10a1	Replic_ 1	10	Replic_ 1_10uM	Col10a1_10uM	9.54242	10.7231	9.70456	10.4645
82	Col10a1	Replic_ 3	10	Replic_ 3_10uM	Col10a1_10uM	11.5298	10.2259	10.0198	10.3666
137	Col10a1	Replic_ 4	10	Replic_ 4_10uM	Col10a1_10uM	10.6929	10.0015	10.9393	10.6561
192	Col10a1	Replic_ 5	10	Replic_ 5_10uM	Col10a1_10uM	9.75873	11.3831	10.0333	10.0308
38	Col10a1	Replic_ 1	100	Replic_ 1_100uM	Col10a1_100uM	9.54242	10.6381	11.5507	10.9645
93	Col10a1	Replic_ 3	100	Replic_ 3_100uM	Col10a1_100uM	11.5298	11.0077	9.91019	10.8297
148	Col10a1	Replic_ 4	100	Replic_ 4_100uM	Col10a1_100uM	10.6929	9.29017	10.3558	11.0042
203	Col10a1	Replic_ 5	100	Replic_ 5_100uM	Col10a1_100uM	9.75873	11.845	10.1136	9.32407
49	Col10a1	Replic_ 1	1000	Replic_ 1_1000uM	Col10a1_1000uM	9.54242	13.0526		14.1733
104	Col10a1	Replic_ 3	1000	Replic_ 3_1000uM	Col10a1_1000uM	11.5298	12.6826	11.4504	12.7894
159	Col10a1	Replic_ 4	1000	Replic_ 4_1000uM	Col10a1_1000uM	10.6929	11.259	12.0598	12.6414
214	Col10a1	Replic_ 5	1000	Replic_ 5_1000uM	Col10a1_1000uM	9.75873	11.5644	11.5785	13.7404
4	Col2a1	Replic_ 1	0	Replic_ 1_0uM	Col2a1_0uM	3.06592	3.87217	7.082	5.74618
59	Col2a1	Replic_ 3	0	Replic_ 3_0uM	Col2a1_0uM	8.39835	6.68244	6.0385	7.27093
114	Col2a1	Replic_ 4	0	Replic_ 4_0uM	Col2a1_0uM	4.73326	3.78689	5.87325	6.75372
169	Col2a1	Replic_ 5	0	Replic_ 5_0uM	Col2a1_0uM	5.30659	6.98351	6.59774	6.31858
15	Col2a1	Replic_ 1	1	Replic_ 1_1uM	Col2a1_1uM	3.06592	2.7386	3.15871	5.79304
70	Col2a1	Replic_ 3	1	Replic_ 3_1uM	Col2a1_1uM	8.39835	5.82027	5.57736	6.21502
125	Col2a1	Replic_ 4	1	Replic_ 4_1uM	Col2a1_1uM	4.73326	3.32173	5.89706	7.85946
180	Col2a1	Replic_ 5	1	Replic_ 5_1uM	Col2a1_1uM	5.30659	4.89014	6.16492	3.29677
26	Col2a1	Replic_ 1	10	Replic_ 1_10uM	Col2a1_10uM	3.06592	3.29847	3.16702	5.27694
81	Col2a1	Replic_ 3	10	Replic_ 3_10uM	Col2a1_10uM	8.39835	6.44286	5.95656	7.55006
136	Col2a1	Replic_ 4	10	Replic_ 4_10uM	Col2a1_10uM	4.73326	5.7321	5.4251	5.43031
191	Col2a1	Replic_ 5	10	Replic_ 5_10uM	Col2a1_10uM	5.30659	6.20656	6.65844	5.32316
37	Col2a1	Replic_ 1	100	Replic_ 1_100uM	Col2a1_100uM	3.06592	6.90738	5.21651	7.11962
92	Col2a1	Replic_ 3	100	Replic_ 3_100uM	Col2a1_100uM	8.39835	7.52509	6.79145	8.19821
147	Col2a1	Replic_ 4	100	Replic_ 4_100uM	Col2a1_100uM	4.73326	6.80734	5.7953	7.14153
202	Col2a1	Replic_ 5	100	Replic_ 5_100uM	Col2a1_100uM	5.30659	7.08989	6.91321	4.96852
48	Col2a1	Replic_ 1	1000	Replic_ 1_1000uM	Col2a1_1000uM	3.06592	8.42725		11.4069
103	Col2a1	Replic_ 3	1000	Replic_ 3_1000uM	Col2a1_1000uM	8.39835	10.6495	10.0407	11.5882
158	Col2a1	Replic_ 4	1000	Replic_ 4_1000uM	Col2a1_1000uM	4.73326	10.4428	8.78718	9.26739
213	Col2a1	Replic_ 5	1000	Replic_ 5_1000uM	Col2a1_1000uM	5.30659	8.5701	8.25466	10.2776
6	Ihh	Replic_ 1	0	Replic_ 1_0uM	Ihh_0uM	14.5542	18.1016	17.1622	16.5021
61	Ihh	Replic_ 3	0	Replic_ 3_0uM	Ihh_0uM	17.6254	17.4701	17.1827	16.4877
116	Ihh	Replic_ 4	0	Replic_ 4_0uM	Ihh_0uM	15.3642	15.3757	16.4105	16.7775
171	Ihh	Replic_ 5	0	Replic_ 5_0uM	Ihh_0uM	15.3567	19.4088	17.0479	16.4837
17	Ihh	Replic_ 1	1	Replic_ 1_1uM	Ihh_1uM	14.5542	16.771	14.8545	15.9145
72	Ihh	Replic_ 3	1	Replic_ 3_1uM	Ihh_1uM	17.6254	18.1856	16.9795	15.2016
127	Ihh	Replic_ 4	1	Replic_ 4_1uM	Ihh_1uM	15.3642	14.2261	15.4907	17.0679
182	Ihh	Replic_ 5	1	Replic_ 5_1uM	Ihh_1uM	15.3567	17.3916	16.2481	14.146
28	Ihh	Replic_ 1	10	Replic_ 1_10uM	Ihh_10uM	14.5542	16.0852	14.6133	17.1567
83	Ihh	Replic_ 3	10	Replic_ 3_10uM	Ihh_10uM	17.6254	17.6123	17.2311	16.2221
138	Ihh	Replic_ 4	10	Replic_ 4_10uM	Ihh_10uM	15.3642	16.0845	16.1567	15.0818
193	Ihh	Replic_ 5	10	Replic_ 5_10uM	Ihh_10uM	15.3567	19.3617	17.0948	15.4622
39	Ihh	Replic_ 1	100	Replic_ 1_100uM	Ihh_100uM	14.5542	16.3287	8.30657	18.1616
94	Ihh	Replic_ 3	100	Replic_ 3_100uM	Ihh_100uM	17.6254	17.8159	16.7402	16.2007
149	Ihh	Replic_ 4	100	Replic_ 4_100uM	Ihh_100uM	15.3642	12.8893	15.0656	15.8023
204	Ihh	Replic_ 5	100	Replic_ 5_100uM	Ihh_100uM	15.3567	18.1572	16.0357	14.9889
50	Ihh	Replic_ 1	1000	Replic_ 1_1000uM	Ihh_1000uM	14.5542	16.4358		16.6827
105	Ihh	Replic_ 3	1000	Replic_ 3_1000uM	Ihh_1000uM	17.6254	16.8939	15.7718	15.4189
160	Ihh	Replic_ 4	1000	Replic_ 4_1000uM	Ihh_1000uM	15.3642	14.8202	14.9331	16.035
215	Ihh	Replic_ 5	1000	Replic_ 5_1000uM	Ihh_1000uM	15.3567	16.7749	15.7187	16.9914
7	Mapk14	Replic_ 1	0	Replic_ 1_0uM	Mapk14_0uM	6.83256	8.27351	8.22963	8.43232
62	Mapk14	Replic_ 3	0	Replic_ 3_0uM	Mapk14_0uM	9.57784	8.74335	8.88479	9.30386
117	Mapk14	Replic_ 4	0	Replic_ 4_0uM	Mapk14_0uM	7.87547	7.30653	8.63401	8.8822
172	Mapk14	Replic_ 5	0	Replic_ 5_0uM	Mapk14_0uM	7.59569	10.2074	8.64143	9.49347
18	Mapk14	Replic_ 1	1	Replic_ 1_1uM	Mapk14_1uM	6.83256	7.81579	7.41833	8.46498
73	Mapk14	Replic_ 3	1	Replic_ 3_1uM	Mapk14_1uM	9.57784	9.21869	8.73581	8.60631
128	Mapk14	Replic_ 4	1	Replic_ 4_1uM	Mapk14_1uM	7.87547	6.98087	8.05388	11.0639
183	Mapk14	Replic_ 5	1	Replic_ 5_1uM	Mapk14_1uM	7.59569	7.6404	8.38235	7.05315
29	Mapk14	Replic_ 1	10	Replic_ 1_10uM	Mapk14_10uM	6.83256	8.53634	7.46746	8.60594
84	Mapk14	Replic_ 3	10	Replic_ 3_10uM	Mapk14_10uM	9.57784	8.64251	8.55631	9.36009
139	Mapk14	Replic_ 4	10	Replic_ 4_10uM	Mapk14_10uM	7.87547	8.7544	8.29294	8.82437
194	Mapk14	Replic_ 5	10	Replic_ 5_10uM	Mapk14_10uM	7.59569	8.86915	7.73026	6.65612
40	Mapk14	Replic_ 1	100	Replic_ 1_100uM	Mapk14_100uM	6.83256	7.66274	6.06185	8.06307
95	Mapk14	Replic_ 3	100	Replic_ 3_100uM	Mapk14_100uM	9.57784	8.60483	8.46652	8.93693
150	Mapk14	Replic_ 4	100	Replic_ 4_100uM	Mapk14_100uM	7.87547	7.26823	7.80126	8.45317
205	Mapk14	Replic_ 5	100	Replic_ 5_100uM	Mapk14_100uM	7.59569	8.81326	7.50265	6.54527
51	Mapk14	Replic_ 1	1000	Replic_ 1_1000uM	Mapk14_1000uM	6.83256	7.67293		7.41187
106	Mapk14	Replic_ 3	1000	Replic_ 3_1000uM	Mapk14_1000uM	9.57784	7.72215	8.03325	7.98121
161	Mapk14	Replic_ 4	1000	Replic_ 4_1000uM	Mapk14_1000uM	7.87547	6.94437	7.49121	7.92491
216	Mapk14	Replic_ 5	1000	Replic_ 5_1000uM	Mapk14_1000uM	7.59569	7.1722	7.36692	8.31658
8	Mmp13	Replic_ 1	0	Replic_ 1_0uM	Mmp13_0uM	10.5743	9.72602	7.65498	7.86229
63	Mmp13	Replic_ 3	0	Replic_ 3_0uM	Mmp13_0uM	10.6574	10.1202	9.77411	8.87867
118	Mmp13	Replic_ 4	0	Replic_ 4_0uM	Mmp13_0uM	7.69833	6.80768	7.48876	7.15343
173	Mmp13	Replic_ 5	0	Replic_ 5_0uM	Mmp13_0uM	8.41806	9.76277	7.97647	7.79357
19	Mmp13	Replic_ 1	1	Replic_ 1_1uM	Mmp13_1uM	10.5743	9.6277	8.11722	7.51429
74	Mmp13	Replic_ 3	1	Replic_ 3_1uM	Mmp13_1uM	10.6574	11.822	9.52588	8.80527
129	Mmp13	Replic_ 4	1	Replic_ 4_1uM	Mmp13_1uM	7.69833	6.84214	6.70767	9.75277
184	Mmp13	Replic_ 5	1	Replic_ 5_1uM	Mmp13_1uM	8.41806	8.27796	7.3435	4.65134
30	Mmp13	Replic_ 1	10	Replic_ 1_10uM	Mmp13_10uM	10.5743	10.0915	8.25685	7.56988
85	Mmp13	Replic_ 3	10	Replic_ 3_10uM	Mmp13_10uM	10.6574	9.88928	10.0481	8.48067
140	Mmp13	Replic_ 4	10	Replic_ 4_10uM	Mmp13_10uM	7.69833	8.55645	7.05436	7.64878
195	Mmp13	Replic_ 5	10	Replic_ 5_10uM	Mmp13_10uM	8.41806	9.17958	7.05015	7.60449
41	Mmp13	Replic_ 1	100	Replic_ 1_100uM	Mmp13_100uM	10.5743	7.27925	-3.18207	4.02774
96	Mmp13	Replic_ 3	100	Replic_ 3_100uM	Mmp13_100uM	10.6574	8.6975	7.14502	6.17171
151	Mmp13	Replic_ 4	100	Replic_ 4_100uM	Mmp13_100uM	7.69833	6.74649	4.71195	5.66748
206	Mmp13	Replic_ 5	100	Replic_ 5_100uM	Mmp13_100uM	8.41806	8.80472	4.77861	3.7501
52	Mmp13	Replic_ 1	1000	Replic_ 1_1000uM	Mmp13_1000uM	10.5743	8.63666		6.10601
107	Mmp13	Replic_ 3	1000	Replic_ 3_1000uM	Mmp13_1000uM	10.6574	7.44999	6.2678	5.12921
162	Mmp13	Replic_ 4	1000	Replic_ 4_1000uM	Mmp13_1000uM	7.69833	4.59514	3.47825	4.57577
217	Mmp13	Replic_ 5	1000	Replic_ 5_1000uM	Mmp13_1000uM	8.41806	7.05254	3.98453	6.6528
9	NfkB1	Replic_ 1	0	Replic_ 1_0uM	NfkB1_0uM	5.88035	7.98782	6.5942	8.13257
64	NfkB1	Replic_ 3	0	Replic_ 3_0uM	NfkB1_0uM	9.31787	8.53439	8.70667	8.54832
119	NfkB1	Replic_ 4	0	Replic_ 4_0uM	NfkB1_0uM	6.92905	5.88552	8.02135	8.17593
174	NfkB1	Replic_ 5	0	Replic_ 5_0uM	NfkB1_0uM	6.92804	8.90556	8.15822	7.56517
20	NfkB1	Replic_ 1	1	Replic_ 1_1uM	NfkB1_1uM	5.88035	7.67739	6.1776	8.04603
75	NfkB1	Replic_ 3	1	Replic_ 3_1uM	NfkB1_1uM	9.31787	8.71937	8.72193	7.97754
130	NfkB1	Replic_ 4	1	Replic_ 4_1uM	NfkB1_1uM	6.92905	5.92702	7.49572	10.5708
185	NfkB1	Replic_ 5	1	Replic_ 5_1uM	NfkB1_1uM	6.92804	8.06517	7.86765	5.56326
31	NfkB1	Replic_ 1	10	Replic_ 1_10uM	NfkB1_10uM	5.88035	7.61626	6.0494	8.13277
86	NfkB1	Replic_ 3	10	Replic_ 3_10uM	NfkB1_10uM	9.31787	8.38962	8.54824	8.85862
141	NfkB1	Replic_ 4	10	Replic_ 4_10uM	NfkB1_10uM	6.92905	8.5771	7.85902	8.34408
196	NfkB1	Replic_ 5	10	Replic_ 5_10uM	NfkB1_10uM	6.92804	8.48315	7.14499	7.23036
42	NfkB1	Replic_ 1	100	Replic_ 1_100uM	NfkB1_100uM	5.88035	7.91869	2.75241	7.82804
97	NfkB1	Replic_ 3	100	Replic_ 3_100uM	NfkB1_100uM	9.31787	8.62274	8.4604	8.53517
152	NfkB1	Replic_ 4	100	Replic_ 4_100uM	NfkB1_100uM	6.92905	7.64329	7.31637	7.70805
207	NfkB1	Replic_ 5	100	Replic_ 5_100uM	NfkB1_100uM	6.92804	9.67276	7.13444	7.07096
53	NfkB1	Replic_ 1	1000	Replic_ 1_1000uM	NfkB1_1000uM	5.88035	7.50162		7.82308
108	NfkB1	Replic_ 3	1000	Replic_ 3_1000uM	NfkB1_1000uM	9.31787	8.11742	8.32113	8.04872
163	NfkB1	Replic_ 4	1000	Replic_ 4_1000uM	NfkB1_1000uM	6.92905	6.99135	7.35901	7.80195
218	NfkB1	Replic_ 5	1000	Replic_ 5_1000uM	NfkB1_1000uM	6.92804	8.09683	7.09879	7.92312
10	Runx2	Replic_ 1	0	Replic_ 1_0uM	Runx2_0uM	5.99488	6.79159	4.7823	6.22966
65	Runx2	Replic_ 3	0	Replic_ 3_0uM	Runx2_0uM	7.87327	6.99706	7.40449	6.94218
120	Runx2	Replic_ 4	0	Replic_ 4_0uM	Runx2_0uM	6.64099	5.35652	6.69239	6.60813
175	Runx2	Replic_ 5	0	Replic_ 5_0uM	Runx2_0uM	6.94094	8.77288	6.48928	6.39342
21	Runx2	Replic_ 1	1	Replic_ 1_1uM	Runx2_1uM	5.99488	6.34954	5.86815	6.13353
76	Runx2	Replic_ 3	1	Replic_ 3_1uM	Runx2_1uM	7.87327	7.29497	7.59842	6.73318
131	Runx2	Replic_ 4	1	Replic_ 4_1uM	Runx2_1uM	6.64099	4.85145	6.27899	9.15493
186	Runx2	Replic_ 5	1	Replic_ 5_1uM	Runx2_1uM	6.94094	7.04246	5.92715	4.99019
32	Runx2	Replic_ 1	10	Replic_ 1_10uM	Runx2_10uM	5.99488	6.39765	5.60015	6.47384
87	Runx2	Replic_ 3	10	Replic_ 3_10uM	Runx2_10uM	7.87327	7.07904	7.10276	6.5703
142	Runx2	Replic_ 4	10	Replic_ 4_10uM	Runx2_10uM	6.64099	7.0437	6.60477	7.09589
197	Runx2	Replic_ 5	10	Replic_ 5_10uM	Runx2_10uM	6.94094	7.74745	5.92004	7.03135
43	Runx2	Replic_ 1	100	Replic_ 1_100uM	Runx2_100uM	5.99488	6.69243	4.46711	6.42892
98	Runx2	Replic_ 3	100	Replic_ 3_100uM	Runx2_100uM	7.87327	7.35247	6.471	6.62723
153	Runx2	Replic_ 4	100	Replic_ 4_100uM	Runx2_100uM	6.64099	4.81405	6.71686	6.89492
208	Runx2	Replic_ 5	100	Replic_ 5_100uM	Runx2_100uM	6.94094	8.01652	5.84312	5.84235
54	Runx2	Replic_ 1	1000	Replic_ 1_1000uM	Runx2_1000uM	5.99488	6.5468		7.39473
109	Runx2	Replic_ 3	1000	Replic_ 3_1000uM	Runx2_1000uM	7.87327	7.18664	6.73338	6.85061
164	Runx2	Replic_ 4	1000	Replic_ 4_1000uM	Runx2_1000uM	6.64099	4.69716	6.60142	7.28045
219	Runx2	Replic_ 5	1000	Replic_ 5_1000uM	Runx2_1000uM	6.94094	7.60357	6.13325	7.89666
11	Sox9	Replic_ 1	0	Replic_ 1_0uM	Sox9_0uM	4.10037	5.80455	6.66466	6.47972
66	Sox9	Replic_ 3	0	Replic_ 3_0uM	Sox9_0uM	8.04338	6.64629	6.7238	7.47569
121	Sox9	Replic_ 4	0	Replic_ 4_0uM	Sox9_0uM	6.17758	4.12749	6.60819	7.28524
176	Sox9	Replic_ 5	0	Replic_ 5_0uM	Sox9_0uM	6.55289	8.03177	6.64323	6.16085
22	Sox9	Replic_ 1	1	Replic_ 1_1uM	Sox9_1uM	4.10037	4.85666	5.06669	6.39909
77	Sox9	Replic_ 3	1	Replic_ 3_1uM	Sox9_1uM	8.04338	6.27011	6.83824	6.71038
132	Sox9	Replic_ 4	1	Replic_ 4_1uM	Sox9_1uM	6.17758	3.55373	6.17414	9.43051
187	Sox9	Replic_ 5	1	Replic_ 5_1uM	Sox9_1uM	6.55289	6.14635	6.71752	5.15777
33	Sox9	Replic_ 1	10	Replic_ 1_10uM	Sox9_10uM	4.10037	4.95597	4.76658	6.65975
88	Sox9	Replic_ 3	10	Replic_ 3_10uM	Sox9_10uM	8.04338	6.67352	6.76774	7.53378
143	Sox9	Replic_ 4	10	Replic_ 4_10uM	Sox9_10uM	6.17758	5.76528	6.58022	6.95053
198	Sox9	Replic_ 5	10	Replic_ 5_10uM	Sox9_10uM	6.55289	6.91637	6.42633	5.39886
44	Sox9	Replic_ 1	100	Replic_ 1_100uM	Sox9_100uM	4.10037	6.90768	3.91069	7.55886
99	Sox9	Replic_ 3	100	Replic_ 3_100uM	Sox9_100uM	8.04338	7.46001	7.52059	8.07903
154	Sox9	Replic_ 4	100	Replic_ 4_100uM	Sox9_100uM	6.17758	8.5799	7.03442	8.08042
209	Sox9	Replic_ 5	100	Replic_ 5_100uM	Sox9_100uM	6.55289	7.64103	7.03854	5.96011
55	Sox9	Replic_ 1	1000	Replic_ 1_1000uM	Sox9_1000uM	4.10037	6.97024		6.76198
110	Sox9	Replic_ 3	1000	Replic_ 3_1000uM	Sox9_1000uM	8.04338	6.76781	6.43841	7.03075
165	Sox9	Replic_ 4	1000	Replic_ 4_1000uM	Sox9_1000uM	6.17758	6.99276	6.28847	7.80243
220	Sox9	Replic_ 5	1000	Replic_ 5_1000uM	Sox9_1000uM	6.55289	7.29025	6.10867	8.04562
